# Supplementary material for: Metabolome fingerprinting reveals the presence of multiple nitrification inhibitors in biomass and root exudates of Thinopyrum intermedium
Source: Plant Environ Interact. 2024 Sep 27;5(5):e70012. doi: 10.1002/pei3.70012 (PMC11431351; doi:10.1002/pei3.70012)
Supplement: Supplementary file 7 — Data S7. [file PEI3-5-e70012-s006.xlsx]

## Sheet: Sheet1
	NT
date	time	hour	Control set				Vanillic acid (1000uM)
			R1	R2	R3	R4	R1	R2	R3	R4
2023-02-28	1	0	16.0963	15.303	15.6642	15.5509	15.0622	15.7705	15.3951	14.7789
2023-03-01	2	16	26.9757	27.7543	27.2618	27.5147	26.0907	26.3702	26.4168	26.277
2023-03-01	3	22.25	37.2969	38.0199	38.4457	38.4795	36.8711	35.9926	36.2967	37.2225
2023-03-02	4	39.8	110.527	124.732	118.683	120.917	118.286	111.3	110.883	120.109
2023-03-02	5	46.3	188.965	212.315	197.07	204.954	205.599	191.71	188.965	202.29
2023-03-03	6	64.1	541.752	593.939	564.532	588.934	592.282	539.059	540.371	574.887
2023-03-03	7	70.3	632.277	712.81	676.875	709.685	678.189	651.096	645.166	682.273
2023-03-04	8	88.4	837.122	869.639	860.196	875.341	869.461	829.194	853.114	842.2
2023-03-05		114.1	911.912	932.694	917.344	957.16	929.577	895.664	924.334	915.36
Log conversion of values			Control set				Vanillic acid (1000uM)
		time	R1	R2	R3	R4	R1	R2	R3	R4
	0	0
	16	16
	22.25	22.25	3.61891	3.63811	3.64925	3.65012	3.60743	3.58331	3.59173	3.61691
	39.8	39.8	4.70526	4.82617	4.77645	4.7951	4.7731	4.71223	4.70848	4.7884
	46.3	46.3	5.24156	5.35807	5.28356	5.32278	5.32593	5.25599	5.24156	5.3097
	64.1	64.1	6.29481	6.38678	6.336	6.37831	6.38398	6.28983	6.29226	6.35417
	70.3	70.3	6.44933	6.56921	6.51749	6.56482	6.51943	6.47866	6.46951	6.52543
	88.4	88.4	6.72997	6.76808	6.75716	6.77461	6.76787	6.72045	6.74889	6.73602
	114.1	114.1	6.81554	6.83808	6.82148	6.86397	6.83473	6.79757	6.82907	6.81932
		R2	0.992377	0.99123	0.993583	0.993157	0.989652	0.992731	0.993019	0.991715
growth rate (hr-1)			0.0604868	0.0619736	0.0608952	0.0618446	0.0621196	0.0614297	0.0612166	0.0616628
growth rate (day-1)			1.45168	1.48737	1.46148	1.48427	1.49087	1.47431	1.4692	1.47991
mean specific growth rate (hr-1)			0.0613001				0.0616071
mean specific growth rate (day-1)			1.4712				1.47857
SE mean specific growth rate (hr-1)			0.000362336				0.000193589
SE mean specific growth rate (day-1)			0.00869605				0.00464613
Generation time (hr)			11.4595	11.1846	11.3826	11.2079	11.1583	11.2836	11.3229	11.2409
Generation time (day)			0.477478	0.466023	0.474276	0.466995	0.464928	0.470149	0.471786	0.468372
Mean Generation time (hr)			11.3086				11.2514
Mean Generation time (day)			0.471193				0.468809
SE Generation time (hr)			0.0669409				0.0352679
SE Generation time (day)			0.0027892				0.0014695
Inhibition rate							-0.0133689	-0.00211463	0.00136208	-0.00591675
Inhibition %							-1.33689	-0.211463	0.136208	-0.591675
mean inhibition rate							-0.00500955
mean inhibition %							-0.500955
se inhibition rate							0.00315806
se inhibition %							0.315806
	NE
date	time	hour	Control set				Vanillic acid (1000uM)															date	time	hour	Control set				Methyl syringate (1000uM)
			R1	R2	R3	R4	R1	R2	R3	R4															R1	R2	R3	R4	R1	R2	R3	R4
2023-02-28	1	0	15.2534	15.5296	15.133	14.9418	15.3172	14.8568	14.8639	15.4871												2023-02-28	1	0	15.473	15.6713	15.1968	14.9276	14.3964	15.4234	14.3539	15.0764
2023-03-01	2	16	27.1221	27.2818	26.9424	27.5946	24.0944	27.0223	25.8312	28.5927												2023-03-01	2	16	31.0281	32.725	32.1793	31.3808	29.8637	30.8618	29.8104	30.8219
2023-03-01	3	22.3	36.9049	37.182	36.4589	39.3985	34.7357	36.9252	34.9317	40.2702												2023-03-01	3	22.3	46.1562	48.197	46.8387	46.1427	44.6289	44.7033	43.8248	43.3517
2023-03-02	4	39.8	112.222	112.121	103.111	124.107	87.3637	96.7513	88.8441	116.26												2023-03-02	4	39.8	157.909	162.875	163.191	151.711	159.631	155.069	149.497	150.029
2023-03-02	5	46.3	201.138	193.933	187.715	203.696	130.575	141.081	124.202	173.728												2023-03-02	5	46.3	264.251	279.202	280.714	281.408	277.781	271.498	272.47	262.315
2023-03-03	6	64.1	563.496	555.42	533.813	584.275	153.107	194.629	164.083	297.693												2023-03-03	6	64.1	786.777	816.909	851.425	805.554	851.459	795.371	797.408	826.712
2023-03-03	7	70.3	620.275	652.694	630.644	669.277	153.129	202.663	170.777	319.556												2023-03-03	7	70.3	903.95	928.486	923.87	915.206	994.851	898.304	925.61	952.916
2023-03-04	8	88.4	859.973	869.639	840.419	853.648	140.374	207.947	177.434	388.57												2023-03-04	8	88.4	1109.59	1139.48	1110.49	1128.12	1243.31	1158.1	1147.1	1179.08
2023-03-05		114.1	918.099	900.104	917.344	928.302																2023-03-05		114.1	1162.71	1200.36	1195.45	1217.46	1359.11	1236.63	1225.72	1251.23
Log conversion of values			Control set				Vanillic acid (1000uM)															Log conversion of values			Control set				Methyl syringate (1000uM)
		time	R1	R2	R3	R4	R1	R2	R3	R4														time	R1	R2	R3	R4	R1	R2	R3	R4
		0																						0
		16																						16
		22.3	3.60834	3.61582	3.59619	3.67373	3.54777	3.60889	3.55339	3.69561														22.3	3.83203	3.8753	3.84671	3.83174	3.79838	3.80005	3.7802	3.76935
		39.8	4.72048	4.71958	4.6358	4.82114	4.47008	4.57214	4.48688	4.75583														39.8	5.06202	5.09298	5.09492	5.02198	5.07287	5.04387	5.00728	5.01083
		46.3	5.30399	5.26751	5.23493	5.31663	4.87195	4.94934	4.82191	5.15749														46.3	5.5769	5.63194	5.63733	5.63981	5.62683	5.60395	5.60753	5.56955
		64.1	6.33416	6.31972	6.28005	6.37037	5.03114	5.2711	5.10037	5.69606														64.1	6.66795	6.70553	6.74691	6.69153	6.74695	6.67881	6.68137	6.71746
		70.3	6.43016	6.48111	6.44674	6.5062	5.03128	5.31155	5.14036	5.76693														70.3
																								88.4	7.01175	7.03833	7.01255	7.02831	7.12554	7.05454	7.04499	7.07249
																								114.1	7.05851	7.09038	7.08628	7.10452	7.21458	7.12015	7.11129	7.13188
		R2	0.986686	0.992104	0.991622	0.990984	0.83911	0.906575	0.894504	0.950671														R2	0.997832	0.997224	0.997603	0.995106	0.997302	0.996478	0.995803	0.998178
growth rate (hr-1)			0.0606717	0.0611949	0.0611676	0.0603947	0.0297742	0.0345857	0.0319722	0.0427626												growth rate (hr-1)			0.0680999	0.0680541	0.0697015	0.0690316	0.0708719	0.0692624	0.0699329	0.0708836
growth rate (day-1)			1.45612	1.46868	1.46802	1.44947	0.71458	0.830056	0.767334	1.0263												growth rate (day-1)			1.6344	1.6333	1.67284	1.65676	1.70093	1.6623	1.67839	1.70121
mean specific growth rate (hr-1)			0.0608572				0.0347737															mean specific growth rate (hr-1)			0.0687218				0.0702377
mean specific growth rate (day-1)			1.46057				0.834568															mean specific growth rate (day-1)			1.64932				1.6857
SE mean specific growth rate (hr-1)			0.000195509				0.00283875															SE mean specific growth rate (hr-1)			0.00039669				0.000394068
SE mean specific growth rate (day-1)			0.00469222				0.06813															SE mean specific growth rate (day-1)			0.00952057				0.00945762
Generation time (hr)			11.4245	11.3269	11.3319	11.477	23.2802	20.0415	21.6797	16.2092												Generation time (hr)			10.1784	10.1852	9.94451	10.041	9.78028	10.0076	9.9116	9.77867
Generation time (day)			0.476023	0.471954	0.472164	0.478207	0.970006	0.835061	0.903319	0.675382												Generation time (day)			0.4241	0.424385	0.414354	0.418376	0.407512	0.416981	0.412983	0.407445
Mean Generation time (hr)			11.3901				21.6671															Mean Generation time (hr)			10.0873				9.89981
Mean Generation time (day)			0.474587				0.845942															Mean Generation time (day)			0.420304				0.41123
SE Generation time (hr)			0.0366406				1.5162															SE Generation time (hr)			0.0580375				0.0555586
SE Generation time (day)			0.00152669				0.0631751															SE Generation time (day)			0.00241823				0.00231494
Inhibition rate							0.510754	0.431692	0.474635	0.297328												Inhibition rate							-0.0312878	-0.00786685	-0.0176242	-0.031457
Inhibition %							51.0754	43.1692	47.4635	29.7328												Inhibition %							-3.12878	-0.786685	-1.76242	-3.1457
mean inhibition rate							0.428602															mean inhibition rate							-0.022059
mean inhibition %							42.8602															mean inhibition %							-2.2059
se inhibition rate							0.0466461															se inhibition rate							0.00573425
se inhibition %							4.66461															se inhibition %							0.573425
NM
date	time	hour	Control set				Vanillic acid (1000uM)																	Control set				Methyl syringate (1000uM)
2023-02-28			R1	R2	R3	R4	R1	R2	R3	R4														R1	R2	R3	R4	R1	R2	R3	R4
2023-03-01	1	0	15.4022	15.3172	15.5367	15.2959	15.4871	15.3313	15.4588	15.9192													0	16.16	15.5013	15.6784	16.4291	15.4092	14.5452	15.2959	14.4106
2023-03-01	2	16	26.3635	26.6297	29.0785	26.9225	25.4852	25.565	26.3835	26.4434													16	32.6451	32.3324	33.3372	33.6898	31.627	30.9483	33.5967	29.9701
2023-03-02	3	22.3	36.5468	37.1212	39.7364	37.6415	34.8371	35.5872	36.513	35.7831													22.3	46.6157	46.6968	47.9132	48.9268	44.8655	43.6896	47.7577	42.9801
2023-03-02	4	39.8	112.195	114.457	128.259	117.276	92.0272	93.3125	96.0649	94.295													39.8	159.537	157.835	165.197	169.409	157.653	159.914	174.255	156.65
2023-03-03	5	46.3	195.403	194.888	211.04	195.722	139.692	135.656	137.789	142.495													46.3	279.333	279.202	280.714	291.612	268.63	281.147	316.923	282.176
2023-03-03	6	64.1	547.412	568.018	599.634	578.062	189.279	188.002	221.759	202.913													64.1	824.33	838.343	890.324	897.572	820.016	791.092	820.637	855.463
2023-03-04	7	70.3	657.062	673.715	712.774	659.867	189.987	199.254	237.213	221.482													70.3	924.758	939.565	944.891	964.314	963.888	971.274	1056.25	1025.39
2023-03-05	8	88.4	856.009	896.187	851.421	847.546	184.561	197.167	241.933	222.334													88.4	1116.94	1127.99	1148.12	1159.26	1190.71	1214.41	1189.42	1212.31
		114.1	908.889	971.425	922.87	957.16																	114.1	1171.74	1202.11	1211.98	1248.72	1351.22	1362.37	1325.34	1307.29
Log conversion of values			Control set				Vanillic acid (1000uM)																	Control set				Methyl syringate (1000uM)
		time	R1	R2	R3	R4	R1	R2	R3	R4														R1	R2	R3	R4	R1	R2	R3	R4
		0																					0
		16																					16
		22.3	3.59859	3.61419	3.68227	3.62811	3.55068	3.57199	3.59767	3.57748													22.3	3.84194	3.84368	3.86939	3.89033	3.80367	3.77711	3.86614	3.76074
		39.8	4.72024	4.7402	4.85405	4.76453	4.52208	4.53595	4.56502	4.54643													39.8	5.07228	5.06155	5.10714	5.13232	5.0604	5.07464	5.16052	5.05402
		46.3	5.27506	5.27243	5.35205	5.27669	4.93944	4.91013	4.92572	4.9593													46.3	5.6324	5.63194	5.63733	5.67543	5.59334	5.63888	5.75866	5.64253
		64.1	6.3052	6.34215	6.39632	6.35968	5.24322	5.23645	5.40159	5.31278													64.1	6.71457	6.73143	6.79158	6.79969	6.70932	6.67341	6.71008	6.75164
		70.3	6.48778	6.51281	6.56916	6.49204	5.24695	5.29458	5.46896	5.40034													70.3
		R2	0.992157	0.992897	0.992098	0.991416	0.891897	0.91189	0.948304	0.925365													R2	0.996872	0.997224	0.998745	0.997987	0.997769	0.993942	0.98944	0.996128
growth rate (hr-1)			0.0614298	0.0617933	0.0611887	0.0612766	0.0346881	0.0349005	0.0385307	0.037013											growth rate (hr-1)			0.0691211	0.069514	0.0701755	0.0699199	0.0697943	0.0696793	0.0685726	0.0719838
growth rate (day-1)			1.47431	1.48304	1.46853	1.47064	0.832515	0.837613	0.924736	0.888312											growth rate (day-1)			1.65891	1.66834	1.68421	1.67808	1.67506	1.6723	1.64574	1.72761
mean specific growth rate (hr-1)			0.0614221				0.0362831														mean specific growth rate (hr-1)			0.0696826				0.0700075
mean specific growth rate (day-1)			1.47413				0.870794														mean specific growth rate (day-1)			1.67238				1.68018
SE mean specific growth rate (hr-1)			0.000133376				0.00091469														SE mean specific growth rate (hr-1)			0.000231464				0.00071402
SE mean specific growth rate (day-1)			0.00320101				0.0219526														SE mean specific growth rate (day-1)			0.00555514				0.0171365
Generation time (hr)			11.2836	11.2172	11.328	11.3118	19.9823	19.8607	17.9895	18.7271											Generation time (hr)			10.028	9.97133	9.87734	9.91345	9.93128	9.94767	10.1082	9.6292
Generation time (day)			0.470149	0.467383	0.472001	0.471324	0.832595	0.827527	0.749562	0.780297											Generation time (day)			0.417834	0.415472	0.411556	0.41306	0.413803	0.414486	0.421176	0.401217
Mean Generation time (hr)			11.2851				19.2775														Mean Generation time (hr)			9.94753				9.99573
Mean Generation time (day)			0.470214				0.797495														Mean Generation time (day)			0.41448				0.412671
SE Generation time (hr)			0.0244396				0.47635														SE Generation time (hr)			0.0330795				0.0999454
SE Generation time (day)			0.00101831				0.0198479														SE Generation time (day)			0.00137831				0.00416439
Inhibition rate							0.43525	0.431792	0.37269	0.397399											Inhibition rate							-0.00160271	4.767e-05	0.0159293	-0.0330241
Inhibition %							43.525	43.1792	37.269	39.7399											Inhibition %							-0.160271	0.004767	1.59293	-3.30241
mean inhibition rate							0.409283														mean inhibition rate							-0.00466244
mean inhibition %							40.9283														mean inhibition %							-0.466244
se inhibition rate							0.0148919														se inhibition rate							0.0102467
se inhibition %							1.48919														se inhibition %							1.02467
NB
2023-02-28	1	0	14.7647	15.9758	15.3809	15.3101	14.5947	14.2123	15.4092	15.0905
2023-03-01	2	16	26.2571	26.9358	27.5214	26.8826	24.9062	25.219	26.1306	25.9842
2023-03-01	3	22.3	36.2765	37.1752	38.4727	37.3036	33.9045	34.4316	35.3642	34.9925
2023-03-02	4	39.8	105.654	113.138	121.105	119.181	84.8738	92.7472	89.3623	90.5332
2023-03-02	5	46.3	187.217	194.7	208.924	202.715	129.022	133.826	127.911	129.218
2023-03-03	6	64.1	551.899	576.647	594.698	586.76	153.176	195.009	176.75	168.225
2023-03-03	7	70.3	635.863	658.127	679.645	690.581	150.324	194.035	180.115	178.447
2023-03-04	8	88.4	828.837	832.624	860.196	875.341	150.619	221.042	180.018	180.864
2023-03-05		114.1	902.182	973.786	918.241	961.033
Log conversion of values			Control set				Vanillic acid (1000uM)
		time	R1	R2	R3	R4	R1	R2	R3	R4
		0
		16
		22.3	3.59117	3.61564	3.64995	3.61909	3.52355	3.53898	3.5657	3.55513
		39.8	4.66017	4.7286	4.79666	4.78064	4.44116	4.52988	4.4927	4.50572
		46.3	5.23227	5.27146	5.34197	5.3118	4.85999	4.89654	4.85134	4.8615
		64.1	6.31337	6.35723	6.38805	6.37462	5.03159	5.27305	5.17474	5.1253
		70.3	6.45498	6.4894	6.52157	6.53753	5.01279	5.26804	5.1936	5.18429
		R2	0.99151	0.991248	0.989697	0.991714	0.840084	0.9077	0.905603	0.893193
growth rate (hr-1)			0.0615858	0.0616525	0.0613308	0.0621097	0.0301251	0.0355348	0.0332327	0.0326739
growth rate (day-1)			1.47806	1.47966	1.47194	1.49063	0.723004	0.852836	0.797585	0.784173
mean specific growth rate (hr-1)			0.0616697				0.0328916
mean specific growth rate (day-1)			1.48007				0.789399
SE mean specific growth rate (hr-1)			0.000162215				0.00111069
SE mean specific growth rate (day-1)			0.00389317				0.0266567
Generation time (hr)			11.255	11.2428	11.3018	11.1601	23.0089	19.5061	20.8574	21.2141
Generation time (day)			0.468958	0.46845	0.470908	0.465002	0.958705	0.812755	0.869057	0.883921
Mean Generation time (hr)			11.2399				21.1241
Mean Generation time (day)			0.468329				0.88111
SE Generation time (hr)			0.0294969				0.721549
SE Generation time (day)			0.00122904				0.0300645
Inhibition rate							0.511508	0.423788	0.461117	0.470179
Inhibition %							51.1508	42.3788	46.1117	47.0179
mean inhibition rate							0.466648
mean inhibition %							46.6648
se inhibition rate							0.0180104
se inhibition %							1.80104

## Sheet: Authors
Metabolome fingerprinting reveals the presence of multiple nitrification inhibitors in biomass and root exudates of Thinopyrum intermedium
Sulemana Issifu1, Prashamsha Acharya1, Jochen Schöne2, Jasmeet Kaur-Bhambra3,4, Cecile Gubry-Rangin3, Frank Rasche1,5
1Institute of Agricultural Sciences in the Tropics (Hans-Ruthenberg-Institute), University of Hohenheim, Garbenstr. 13, 70599, Stuttgart, Germany.
2Institute of Phytomedicine, University of Hohenheim, Otto-Sander-Str. 5, 70599, Stuttgart, Germany
3School of Biological Sciences, Cruickshank Building, University of Aberdeen, St Machar Drive, Aberdeen, AB24 3UU, Scotland.
4Present address: Department of Plant and Environmental Sciences, University of Copenhagen, Thorvaldsensvej 40, 1871 Frederiksberg C, Denmark.
5Present address: International Institute of Tropical Agriculture, P.O. Box 30772-00100, Nairobi, Kenya.
Corresponding authors: Frank Rasche (f.rasche@cgiar.org), Cecile Gubry-Rangin (c.rangin@abdn.ac.uk)

## Sheet: N. europea
NE
NE				control				Crude exudate
Reading time	Date	Days	Hours	R1	R2	R3	R4	R1	R2	R3	R4
5:35pm	2023-03-29		0	15.4602	15.2826	15.9169	15.6315	14.3508	14.8102	15.1244	15.1486
10:35am	2023-03-30		19	66.5252	68.152	65.9808	66.7942	29.9792	29.2274	27.9617	29.8378
5:05pm	2023-03-30		25.5	116.885	119.594	112.516	113.108	42.06	39.8891	37.9997	40.3771
11:13am	2023-03-31		43.6	486.274	507.363	499.054	461.257	145.284	144.741	141.398	146.654
5:05pm	2023-03-31		51	703.192	695.248	704.241	707.029	244.933	246.809	240.921	244.352
11:10am	2023-04-01		67.6	1012.62	1108.05	1076.58	1112.21	746.645	765.521	772.721	721.265
4:55pm	2023-04-01		73.3	1245.07	1243.93	1197.54	1205.7	1094.79	1159.07	1040.98	1063.1
11am	2023-04-02		89.4
10:50am	2023-04-03		113.3
				Averages
			Time	control	CE
			0	15.5728	14.8585
			19	66.863	29.2515
			25.5	115.526	40.0815
			43.6	488.487	144.519
			51	702.428	244.254
			67.6	1077.36	751.538
			73.3	1223.06	1089.48
			Time	control	CE
			0	2.74553	2.69857
			19	4.20265	3.37593
			25.5	4.74949	3.69091
			43.6	6.19131	4.97341
			51	6.55454	5.49821
			67.6	6.98227	6.62212
			73.3	7.10911	6.99346
NE								Crude extract
Reading time	Date	Days	Hours	R1	R2	R3	R4	R1	R2	R3	R4
5:35pm	2023-03-29		0	15.4602	15.2826	15.9169	15.6315	14.3508	14.8102	15.1244	15.1486
10:35am	2023-03-30		19	66.5252	68.152	65.9808	66.7942	29.9792	29.2274	27.9617	29.8378
5:05pm	2023-03-30		25.5	116.885	119.594	112.516	113.108	42.06	39.8891	37.9997	40.3771
11:13am	2023-03-31		43.6	486.274	507.363	499.054	461.257	145.284	144.741	141.398	146.654
5:05pm	2023-03-31		51	703.192	695.248	704.241	707.029	244.933	246.809	240.921	244.352
11:10am	2023-04-01		67.6	1012.62	1108.05	1076.58	1112.21	746.645	765.521	772.721	721.265
4:55pm	2023-04-01		73.3	1245.07	1243.93	1197.54	1205.7	1094.79	1159.07	1040.98	1063.1
11am	2023-04-02		89.4
10:50am	2023-04-03		113.3
				R1	R2	R3	R4	R1	R2	R3	R4
			0
			19	4.19758	4.22174	4.18936	4.20162	3.4005	3.37511	3.33084	3.39578
			25.5	4.76119	4.7841	4.7231	4.72834	3.7391	3.6861	3.63758	3.69826
			43.6	6.18677	6.22923	6.21271	6.13395	4.97869	4.97495	4.95158	4.98808
			51	6.55563	6.54427	6.55712	6.56107	5.50099	5.50861	5.48447	5.49861
			67.6
			73.3
			89.4
			113.3
			R2	0.994647	0.991689	0.993583	0.99765	0.998375	0.997087	0.996796	0.996964
	growth rate (hr-1)			0.0748312	0.0742347	0.0759201	0.0746289	0.0663711	0.067825	0.0686393	0.0671072
	growth rate (day-1)			1.79595	1.78163	1.82208	1.79109	1.59291	1.6278	1.64734	1.61057
	mean specific growth rate (hr-1)			0.0749037				0.0674857
	mean specific growth rate (day-1)			1.79769				1.61966
	SE mean specific growth rate (hr-1)			0.000360726				0.000485758
	SE mean specific growth rate (day-1)			0.00865742				0.0116582
	Generation time (hr)			9.26281	9.33724	9.12995	9.28792	10.4435	10.2196	10.0984	10.329
	Generation time (day)			0.38595	0.389052	0.380415	0.386997	0.435146	0.425818	0.420766	0.430373
	Mean Generation time (hr)			9.25448				10.2538
	Mean Generation time (day)			0.385603				0.428026
	SE Generation time (hr)			0.0442945				0.0739007
	SE Generation time (day)			0.0018456				0.0030792
	Inhibition rate							0.113914	0.0945039	0.0836326	0.104087
	Inhibition %							11.3914	9.45039	8.36326	10.4087
	mean inhibition rate							0.0990345
	mean inhibition %							9.90345
	se inhibition rate							0.0064851
	se inhibition %							0.64851
date	time	hour														Control				Vanillic acid (500uM)
																R1	R2	R3	R4	R1	R2	R3	R4
2023-02-28	1	0													0	12.4502	12.2423	12.6581	12.2996	13.0381	13.4755	12.5434	12.0272
2023-03-01	2	16													15.58	23.5989	23.6756	23.8987	24.2681	23.4804	26.2267	24.1287	24.052
2023-03-01	3	22.3													21.58	33.1605	34.1818	34.3917	34.1258	35.462	36.6022	34.6435	35.0003
2023-03-02	4	39.8													38.91	118.306	118.456	117.922	119.868	112.896	115.195	109.56	116.555
2023-03-02	5	46.3													45.08	210.486	208.879	209.257	218.104	188.076	182.376	177.386	187.905
2023-03-03	6	64.1													63.16	791.275	661.946	671.109	696.042	435.551	389.878	373.052	392.821
2023-03-03	7	70.3													70	1046.43	1035.56	989.305	1015.03	531.056	466.94	472.017	494.88
2023-03-04	8	88.4													86.91	1127.46	1060.62	1129.49	1104.98	864.673	758.422	802.5	830.413
2023-03-05		114.1
																	Averages
																Time	control	VA
																0	12	12.7711
		Time														16	24	24.4719
		0														22	34	35.427
		16														39	119	113.552
		22.3														45	212	183.936
		39.8														63	705	397.826
		46.3														70	1022	491.223
		64.1														87	1106	814.002
		70.3
		88.4													Log conv	Time	control	VA
		114.1														0	2.48491	2.54718
																16	3.17805	3.19753
		Time														22	3.52636	3.56747
		0														39	4.77912	4.73226
		16														45	5.35659	5.21459
		22.3														63	6.5582	5.98601
		39.8														70	6.92952	6.1969
		46.3														87	7.00851	6.70196
		64.1
		70.3
		88.4
		114.1
date	time	hour													date	time	hour	Control (pH 7.46)				Vanillic acid (500uM)
																		R1	R2	R3	R4	R1	R2	R3	R4
2023-02-28	1	0													2023-03-14	7:20pm	0	12.4502	12.2423	12.6581	12.2996	13.0381	13.4755	12.5434	12.0272
2023-03-01	2	16													2023-03-15	10:55am	15.58	23.5989	23.6756	23.8987	24.2681	23.4804	26.2267	24.1287	24.052
2023-03-01	3	22.3													2023-03-15	4:55pm	21.58	33.1605	34.1818	34.3917	34.1258	35.462	36.6022	34.6435	35.0003
2023-03-02	4	39.8													2023-03-16	10:15am	38.91	118.306	118.456	117.922	119.868	112.896	115.195	109.56	116.555
2023-03-02	5	46.3													2023-03-16	4:25pm	45.08	210.486	208.879	209.257	218.104	188.076	182.376	177.386	187.905
2023-03-03	6	64.1													2023-03-17	10:30am	63.16	791.275	661.946	671.109	696.042	435.551	389.878	373.052	392.821
2023-03-03	7	70.3													2023-03-17	5:20pm	70	1046.43	1035.56	989.305	1015.03	531.056	466.94	472.017	494.88
2023-03-04	8	88.4													2023-03-18	10:15am	86.91	1127.46	1060.62	1129.49	1104.98	864.673	758.422	802.5	830.413
2023-03-05		114.1
Log conversion of values															Log conversion of values			Control				Vanillic acid (500uM)
		time															time	R1	R2	R3	R4	R1	R2	R3	R4
		0															0	2.52174	2.5049	2.5383	2.50957	2.56788	2.60087	2.5292	2.48717
		16															15.58	3.1612	3.16445	3.17382	3.18916	3.15617	3.26678	3.1834	3.18022
		22.3															21.58	3.50136	3.53169	3.53781	3.53006	3.56846	3.60011	3.54511	3.55536
		39.8															38.91	4.77327	4.77454	4.77003	4.78639	4.72647	4.74663	4.69647	4.75836
		46.3															45.08	5.34942	5.34176	5.34356	5.38497	5.23684	5.20607	5.17833	5.23594
		64.1															63.16	6.67365	6.49518	6.50893	6.54541	6.07661	5.96583	5.92172	5.97335
		70.3															70	6.95314	6.9427	6.897	6.92267	6.27487	6.1462	6.15701	6.20432
																	86.91	7.02772	6.96661	7.02952	7.00758	6.76235	6.63124	6.68773	6.72192
		R2
																	R2	0.998953	0.997129	0.997324	0.996436	0.987145	0.982353	0.980198	0.976778
growth rate (hr-1)
growth rate (day-1)															growth rate (hr-1)			0.0766606	0.0716867	0.071893	0.0730151	0.0607264	0.057183	0.0575129	0.0584595
mean specific growth rate (hr-1)															growth rate (day-1)			1.83985	1.72048	1.72543	1.75236	1.45743	1.37239	1.38031	1.40303
mean specific growth rate (day-1)															mean specific growth rate (hr-1)			0.0733139				0.0584705
SE mean specific growth rate (hr-1)															mean specific growth rate (day-1)			1.75953				1.40329
SE mean specific growth rate (day-1)															SE mean specific growth rate (hr-1)			0.00115312				0.000799168
Generation time (hr)															SE mean specific growth rate (day-1)			0.0276748				0.01918
Generation time (day)															Generation time (hr)			9.04177	9.66911	9.64137	9.4932	11.4143	12.1216	12.052	11.8569
Mean Generation time (hr)															Generation time (day)			0.37674	0.40288	0.401724	0.39555	0.475594	0.505065	0.502168	0.494036
Mean Generation time (day)															Mean Generation time (hr)			9.46136				11.8612
SE Generation time (hr)															Mean Generation time (day)			0.394223				0.494216
SE Generation time (day)															SE Generation time (hr)			0.145097				0.159159
															SE Generation time (day)			0.0060457				0.00663163
Inhibition rate
Inhibition %																Inhibition rate						0.171692	0.220024	0.215525	0.202613
mean inhibition rate																Inhibition %						17.1692	22.0024	21.5525	20.2613
mean inhibition %																mean inhibition rate						0.202464
se inhibition rate																mean inhibition %						20.2464
se inhibition %																se inhibition rate						0.0109006
																se inhibition %						1.09006
date	time	hour	Control set				Methyl syringate (1000uM)
			R1	R2	R3	R4	R1	R2	R3	R4
2023-02-28	1	0	15.473	15.6713	15.1968	14.9276	14.3964	15.4234	14.3539	15.0764
2023-03-01	2	16	31.0281	32.725	32.1793	31.3808	29.8637	30.8618	29.8104	30.8219
2023-03-01	3	22.3	46.1562	48.197	46.8387	46.1427	44.6289	44.7033	43.8248	43.3517
2023-03-02	4	39.8	157.909	162.875	163.191	151.711	159.631	155.069	149.497	150.029
2023-03-02	5	46.3	264.251	279.202	280.714	281.408	277.781	271.498	272.47	262.315
2023-03-03	6	64.1	786.777	816.909	851.425	805.554	851.459	795.371	797.408	826.712
2023-03-03	7	70.3	903.95	928.486	923.87	915.206	994.851	898.304	925.61	952.916
2023-03-04	8	88.4	1109.59	1139.48	1110.49	1128.12	1243.31	1158.1	1147.1	1179.08
2023-03-05		114.1	1162.71	1200.36	1195.45	1217.46	1359.11	1236.63	1225.72	1251.23
			Averages
		Time	control	MS
		0	15.3172	14.8125
		16	31.8283	30.3394
		22.3	46.8336	44.1272
		39.8	158.922	153.556
		46.3	276.394	271.016
		64.1	815.166	817.738
		70.3	917.878	942.921
		88.4	1121.92	1181.9
		114.1	1193.99	1268.17
		Time	control	MS
		0	2.72897	2.69547
		16	3.46036	3.41245
		22.3	3.8466	3.78708
		39.8	5.06841	5.03407
		46.3	5.62183	5.60218
		64.1	6.70339	6.70654
		70.3	6.82206	6.84898
		88.4	7.0228	7.07488
		114.1	7.08506	7.14533
date	time	hour	Control set				Methyl syringate (1000uM)
			R1	R2	R3	R4	R1	R2	R3	R4
2023-02-28	1	0	15.473	15.6713	15.1968	14.9276	14.3964	15.4234	14.3539	15.0764
2023-03-01	2	16	31.0281	32.725	32.1793	31.3808	29.8637	30.8618	29.8104	30.8219
2023-03-01	3	22.3	46.1562	48.197	46.8387	46.1427	44.6289	44.7033	43.8248	43.3517
2023-03-02	4	39.8	157.909	162.875	163.191	151.711	159.631	155.069	149.497	150.029
2023-03-02	5	46.3	264.251	279.202	280.714	281.408	277.781	271.498	272.47	262.315
2023-03-03	6	64.1	786.777	816.909	851.425	805.554	851.459	795.371	797.408	826.712
2023-03-03	7	70.3	903.95	928.486	923.87	915.206	994.851	898.304	925.61	952.916
2023-03-04	8	88.4	1109.59	1139.48	1110.49	1128.12	1243.31	1158.1	1147.1	1179.08
2023-03-05		114.1	1162.71	1200.36	1195.45	1217.46	1359.11	1236.63	1225.72	1251.23
Log conversion of values			Control set				Methyl syringate (1000uM)
		time	R1	R2	R3	R4	R1	R2	R3	R4
		0
		16
		22.3	3.83203	3.8753	3.84671	3.83174	3.79838	3.80005	3.7802	3.76935
		39.8	5.06202	5.09298	5.09492	5.02198	5.07287	5.04387	5.00728	5.01083
		46.3	5.5769	5.63194	5.63733	5.63981	5.62683	5.60395	5.60753	5.56955
		64.1	6.66795	6.70553	6.74691	6.69153	6.74695	6.67881	6.68137	6.71746
		70.3
		88.4	7.01175	7.03833	7.01255	7.02831	7.12554	7.05454	7.04499	7.07249
		114.1	7.05851	7.09038	7.08628	7.10452	7.21458	7.12015	7.11129	7.13188
		R2	0.997832	0.997224	0.997603	0.995106	0.997302	0.996478	0.995803	0.998178
growth rate (hr-1)			0.0680999	0.0680541	0.0697015	0.0690316	0.0708719	0.0692624	0.0699329	0.0708836
growth rate (day-1)			1.6344	1.6333	1.67284	1.65676	1.70093	1.6623	1.67839	1.70121
mean specific growth rate (hr-1)			0.0687218				0.0702377
mean specific growth rate (day-1)			1.64932				1.6857
SE mean specific growth rate (hr-1)			0.00039669				0.000394068
SE mean specific growth rate (day-1)			0.00952057				0.00945762
Generation time (hr)			10.1784	10.1852	9.94451	10.041	9.78028	10.0076	9.9116	9.77867
Generation time (day)			0.4241	0.424385	0.414354	0.418376	0.407512	0.416981	0.412983	0.407445
Mean Generation time (hr)			10.0873				9.89981
Mean Generation time (day)			0.420304				0.41123
SE Generation time (hr)			0.0580375				0.0555586
SE Generation time (day)			0.00241823				0.00231494
Inhibition rate							-0.0312878	-0.00786685	-0.0176242	-0.031457
Inhibition %							-3.12878	-0.786685	-1.76242	-3.1457
mean inhibition rate							-0.022059
mean inhibition %							-2.2059
se inhibition rate							0.00573425
se inhibition %							0.573425
							2,6 dihydrobenzoic acid
			control				1000uM				2000uM
Date	Days	Hours	R1	R2	R3	R4	R1	R2	R3	R4	R1	R2	R3	R4
2023-02-14	1	0	15.6076	16.9512	15.9233	17.3184	14.2787	15.2993	15.0937	15.0863	15.1231	14.007	15.593	14.6532
2023-02-15	2	16	43.7832	46.6922	45.2452	44.7503	69.889	41.0016	45.1402	42.1413	44.4504	46.8946	44.8778	40.9942
2023-02-15	2	22.3	79.1644	87.0522	82.8325	82.133	138.583	84.1302	83.3998	70.3674	79.3354	76.9186	79.3743	75.7917
2023-02-16	3	39.5	213.762	236.773	224.455	200.896	274.467	293.185	285.117	260.482	236.106	278.469	241.969	235.224
2023-02-16	3	47.2	333.407	357.124	360.061	367.677	455.174	489.991	480.614	449.058	416.955	454.182	444.237	440.551
2023-02-17	4	62.6	977.341	976.616	991.211	961.454	1089.37	1056.3	1105.7	1119.25	1125.37	1173.57	1195.66	1177.48
2023-02-17	4	70	1153.8	1190.7	1158.84	1161.55	1312.64	1341.41	1355.2	1341.15	1351.45	1422.27	1380.26	1401.88
2023-02-18	5	88.3	1235.5	1249.77	1274.41	1274.23	1345.24	1352.58	1335.58	1297.64	1458.28	1445.85	1470.05	1528.41
			Averages
		Time	control	1000uM	2000uM
		0	16.4501	14.9395	14.8441
		16	45.1177	49.543	44.3042
		22.3	82.7955	94.1201	77.855
		39.5	218.972	278.313	247.942
		47.2	354.567	468.709	438.981
		62.6	976.655	1092.66	1168.02
		70	1166.22	1337.6	1388.96
		88.3	1258.48	1332.76	1475.65
		Time	control	1000uM	2000uM
		0	2.80033	2.70401	2.6976
		16	3.80927	3.90284	3.79108
		22.3	4.41637	4.54457	4.35485
		39.5	5.38894	5.62875	5.51319
		47.2	5.8709	6.14998	6.08446
		62.6	6.88413	6.99637	7.06306
		70	7.06152	7.19863	7.23631
		88.3	7.13766	7.19501	7.29685
	Raw Data		[NO2]				2,6 dihydrobenzoic acid
			control				1000uM				2000uM
Date	Days	Hours	R1	R2	R3	R4	R1	R2	R3	R4	R1	R2	R3	R4
2023-02-14	1	0	15.6076	16.9512	15.9233	17.3184	14.2787	15.2993	15.0937	15.0863	15.1231	14.007	15.593	14.6532
2023-02-15	2	16	43.7832	46.6922	45.2452	44.7503	69.889	41.0016	45.1402	42.1413	44.4504	46.8946	44.8778	40.9942
2023-02-15	2	22.3	79.1644	87.0522	82.8325	82.133	138.583	84.1302	83.3998	70.3674	79.3354	76.9186	79.3743	75.7917
2023-02-16	3	39.5	213.762	236.773	224.455	200.896	274.467	293.185	285.117	260.482	236.106	278.469	241.969	235.224
2023-02-16	3	47.2	333.407	357.124	360.061	367.677	455.174	489.991	480.614	449.058	416.955	454.182	444.237	440.551
2023-02-17	4	62.6	977.341	976.616	991.211	961.454	1089.37	1056.3	1105.7	1119.25	1125.37	1173.57	1195.66	1177.48
2023-02-17	4	70	1153.8	1190.7	1158.84	1161.55	1312.64	1341.41	1355.2	1341.15	1351.45	1422.27	1380.26	1401.88
2023-02-18	5	88.3	1235.5	1249.77	1274.41	1274.23	1345.24	1352.58	1335.58	1297.64	1458.28	1445.85	1470.05	1528.41
							2,6 dihydrobenzoic acid
			control				1000uM				2000uM
			R1	R2	R3	R4	R1	R2	R3	R4	R1	R2	R3	R4
		0
		16
		22.3	4.37153	4.46651	4.41682	4.40834	4.93147	4.43237	4.42365	4.25373	4.37368	4.34275	4.37417	4.32799
		39.5	5.36486	5.4671	5.41368	5.30279	5.61483	5.6808	5.6529	5.56253	5.46428	5.62931	5.48881	5.46054
		47.2	5.80936	5.87808	5.88627	5.9072	6.12068	6.19439	6.17506	6.10715	6.03298	6.1185	6.09636	6.08803
		62.6	6.88484	6.88409	6.89893	6.86845	6.99336	6.96253	7.00823	7.02042	7.02587	7.0678	7.08646	7.07113
		70
		88.3
		R2	0.996924	0.998523	0.998745	0.994827	0.988532	0.989947	0.994304	0.995372	0.999466	0.996864	0.999004	0.998657
growth rate (hr-1)			0.0620979	0.0596964	0.0615155	0.0615645	0.0515244	0.0631172	0.0644131	0.0688706	0.066083	0.0675905	0.0677123	0.0685547
growth rate (day-1)			1.49035	1.43271	1.47637	1.47755	1.23659	1.51481	1.54591	1.6529	1.58599	1.62217	1.6251	1.64531
mean specific growth rate (hr-1)			0.0612186				0.0619813				0.0674851
mean specific growth rate (day-1)			1.46925				1.48755				1.61964
SE mean specific growth rate (hr-1)			0.000524266				0.003697				0.000514188
SE mean specific growth rate (day-1)			0.0125824				0.0887279				0.0123405
Generation time (hr)			11.1622	11.6112	11.2678	11.2589	13.4528	10.9819	10.761	10.0645	10.489	10.2551	10.2366	10.1109
Generation time (day)			0.46509	0.483801	0.469493	0.46912	0.560533	0.457579	0.448374	0.419353	0.437043	0.427295	0.426527	0.421286
Mean Generation time (hr)			11.325				11.7319				10.3269
Mean Generation time (day)			0.471876				0.47146				0.428038
SE Generation time (hr)			0.0983504				0.73891				0.0788477
SE Generation time (day)			0.00409793				0.0307879				0.00328532
Inhibition rate							0.158353	-0.0310141	-0.0521819	-0.124996	-0.0794599	-0.104085	-0.106074	-0.119835
Inhibition %							15.8353	-3.10141	-5.21819	-12.4996	-7.94599	-10.4085	-10.6074	-11.9835
mean inhibition rate							-0.0693973				-0.102364
mean inhibition %							-6.93973				-10.2364
se inhibition rate							0.0603901				0.00839922
se inhibition %							6.03901				0.839922
NE
date	time	hour	Control				Caffeic acid (500uM)				Vanillic acid (500uM)				Syringic acid (500uM)								Control				Phenylalanine (500uM)				Vanillin (500uM)
			R1	R2	R3	R4	R1	R2	R3	R4	R1	R2	R3	R4	R1	R2	R3	R4					R1	R2	R3	R4	R1	R2	R3	R4	R1	R2	R3	R4
2023-03-14	7:20pm	0	12.4502	12.2423	12.6581	12.2996	11.0449	11.977	11.7475	11.9626	13.0381	13.4755	12.5434	12.0272	11.9268	12.7155	11.9196	11.7834					12.357	13.2532	12.651	13.2174	12.6079	12.3283	12.3283	13.0095	12.4072	12.2351	12.6223	12.7729
2023-03-15	10:55am	15.58	23.5989	23.6756	23.8987	24.2681	11.3455	12.5235	12.0146	11.938	23.4804	26.2267	24.1287	24.052	22.1422	24.0241	22.9507	23.5153					24.4423	26.9655	26.7146	26.3242	19.5354	18.8314	20.1487	20.1906	22.4489	21.3476	22.8253	22.7765
2023-03-15	4:55pm	21.58	33.1605	34.1818	34.3917	34.1258	11.2717	12.7617	12.2091	11.9922	35.462	36.6022	34.6435	35.0003	32.1741	34.4756	31.9643	33.3494					35.378	37.7215	37.7915	37.6096	22.3805	21.7999	22.9121	23.2829	30.4672	29.9845	30.9569	30.817
2023-03-16	10:15am	38.91	118.306	118.456	117.922	119.868	11.6339	12.1072	11.5888	12.1523	112.896	115.195	109.56	116.555	113.677	120.004	116.322	120.672					124.549	131.829	126.397	133.144	28.576	28.5835	29.8608	30.0711	86.9231	84.7518	85.0674	87.5467
2023-03-16	4:25pm	45.08	210.486	208.879	209.257	218.104	11.7429	9.98488	10.5331	10.9962	188.076	182.376	177.386	187.905	203.907	213.917	213.624	213.539					228.113	238.132	232.395	235.543	33.1229	32.2344	34.2476	34.5028	122.319	114.408	117.575	116.195
2023-03-17	10:30am	63.16	791.275	661.946	671.109	696.042	14.2915	14.6617	15.8279	17.0125	435.551	389.878	373.052	392.821	679.188	706.787	746.796	654.533					595.533	645.204	609.498	641.9	0	0	0	0	237.336	240.317	248.646	255.495
2023-03-17	5:20pm	70	1046.43	1035.56	989.305	1015.03	7.42785	7.82269	8.41497	8.37736	531.056	466.94	472.017	494.88	964.411	1011.27	985.62	973.323					1093.43	1153.34	1137.2	1158.83	0	0	0	0	326.449	322.538	342.506	354.615
45003	10:15am	86.91	1127.46	1060.62	1129.49	1104.98	7.12107	8.11169	8.73411	8.55878	864.673	758.422	802.5	830.413	1075.07	1098.53	1135.8	1108.31					1258.47	1271.76	1285.08	1257.76	0	0	0	0	701.79	724.268	721.778	768.17
45004	10:40am	111	1230.92	1254.83	1207.42	1237.45	6.16862	7.32992	7.62253	7.91514	1273.44	1234.16	1251.17	1261.14	1180.94	1201.61	1191.28	1191.46					1380.88	1400.77	1375.67	1401.59	38.6028	36.6551	34.3508	77.2641	1119.5	1143.96	1174.63	1191.46
Log conversion of values			Control				Caffeic acid (500uM)				Vanillic acid (500uM)				Syringic acid (500uM)								Control				Phenylalanine (500uM)
		time	R1	R2	R3	R4	R1	R2	R3	R4	R1	R2	R3	R4	R1	R2	R3	R4				TIME	R1	R2	R3	R4	R1	R2	R3	R4	R1	R2	R3	R4
		0	2.52174	2.5049	2.5383	2.50957	2.40197	2.48299	2.46364	2.48179	2.56788	2.60087	2.5292	2.48717	2.47879	2.54282	2.47819	2.46669				0	2.51422	2.58424	2.53773	2.58153	2.53433	2.5119	2.5119	2.56568	2.51828	2.50431	2.53546	2.54732
		15.58	3.1612	3.16445	3.17382	3.18916	2.42882	2.5276	2.48613	2.47972	3.15617	3.26678	3.1834	3.18022	3.09748	3.17906	3.13335	3.15765				16	3.19632	3.29456	3.28521	3.27049	2.97223	2.93553	3.00314	3.00522	3.11124	3.06094	3.12787	3.12573
		21.58	3.50136	3.53169	3.53781	3.53006	2.4223	2.54645	2.50218	2.48426	3.56846	3.60011	3.54511	3.55536	3.47116	3.54025	3.46462	3.50704				22.25	3.56609	3.63023	3.63208	3.62726	3.10819	3.0819	3.13167	3.14772	3.41665	3.40068	3.4326	3.42807
		38.91	4.77327	4.77454	4.77003	4.78639	2.45392	2.4938	2.45004	2.49752	4.72647	4.74663	4.69647	4.75836	4.73337	4.78752	4.75636	4.79308				39.75	4.8247	4.88151	4.83943	4.89143	3.35257	3.35283	3.39655	3.40357	4.46502	4.43973	4.44344	4.47217
		45.08	5.34942	5.34176	5.34356	5.38497	2.46325	2.30107	2.35452	2.39755	5.23684	5.20607	5.17833	5.23594	5.31767	5.36559	5.36422	5.36382				46.25	5.42984	5.47283	5.44844	5.46189	3.50022	3.47303	3.53362	3.54104	4.80664	4.73977	4.76707	4.75527
		63.16	6.67365	6.49518	6.50893	6.54541	2.65967	2.68524	2.76177	2.83395	6.07661	5.96583	5.92172	5.97335	6.5209	6.56073	6.61579	6.48392				64.083	6.38946	6.46957	6.41264	6.46443					5.46948	5.48196	5.51603	5.5432
		70	6.95314	6.9427	6.897	6.92267	2.00524	2.05703	2.13001	2.12553	6.27487	6.1462	6.15701	6.20432	6.87152	6.91896	6.89327	6.88072				70.25	6.99708	7.05041	7.03633	7.05516					5.78827	5.77622	5.83629	5.87103
		86.91	7.02772	6.96661	7.02952	7.00758	1.96306	2.09331	2.16724	2.14696	6.76235	6.63124	6.68773	6.72192	6.98014	7.00173	7.0351	7.01059				88.42	7.13765	7.14815	7.15858	7.13709					6.55363	6.58516	6.58172	6.64401
		111	7.11551	7.13475	7.09624	7.12081	1.81947	1.99196	2.03111	2.06878	7.14947	7.11815	7.13183	7.13977	7.07407	7.09142	7.08278	7.08293				114.08
		R2	0.995544	0.997768	0.997019	0.995937	0.104243	0.163162	0.037048	0.0158943	0.981376	0.976013	0.978199	0.974432	0.996174	0.99654	0.993848	0.99561					0.993932	0.995399	0.994219	0.995535	0.986328	0.998419	0.994062	0.99251	0.987202	0.991856	0.994173	0.994389
growth rate (hr-1)			0.072902	0.0703947	0.0697758	0.0704955	-0.00400022	-0.00507955	-0.0022803	-0.00164971	0.0560394	0.0523825	0.053392	0.0539776	0.0709432	0.0704478	0.0721349	0.0696425		growth rate (hr-1)			0.0694605	0.0695453	0.0689958	0.0695717	0.0158412	0.0161273	0.0164123	0.0160202	0.0478665	0.0483543	0.0489618	0.0496829
growth rate (day-1)			1.74965	1.68947	1.67462	1.69189	-0.0960053	-0.121909	-0.0547271	-0.0395931	1.34495	1.25718	1.28141	1.29546	1.70264	1.69075	1.73124	1.67142		growth rate (day-1)			1.66705	1.66909	1.6559	1.66972	0.38019	0.387055	0.393895	0.384484	1.1488	1.1605	1.17508	1.19239
mean specific growth rate (hr-1)			0.070892				-0.00325245				0.0539479				0.0707921					mean specific growth rate (hr-1)			0.0693933				0.0161003				0.0487164
mean specific growth rate (day-1)			1.70141				-0.0780587				1.29475				1.69901					mean specific growth rate (day-1)			1.66544				0.386406				1.16919
SE mean specific growth rate (hr-1)			0.000688639				0.00078588				0.000771075				0.00052171					SE mean specific growth rate (hr-1)			0.000134602				0.000119583				0.0003924
SE mean specific growth rate (day-1)			0.0165273				0.0188611				0.0185058				0.012521					SE mean specific growth rate (day-1)			0.00323046				0.00286999				0.00941761
Generation time (hr)			9.50793	9.84658	9.93392	9.83251	-173.277	-136.458	-303.972	-420.162	12.3689	13.2324	12.9822	12.8414	9.77045	9.83915	9.60904	9.95294		Generation time (hr)			9.97901	9.96684	10.0462	9.96307	43.7559	42.9797	42.2334	43.2671	14.4808	14.3348	14.1569	13.9514
Generation time (day)			0.396164	0.410274	0.413914	0.409688	-7.21988	-5.68577	-12.6655	-17.5068	0.515372	0.551351	0.540926	0.535058	0.407102	0.409965	0.400377	0.414706		Generation time (day)			0.415792	0.415285	0.418592	0.415128	1.82316	1.79082	1.75972	1.8028	0.603368	0.597282	0.589871	0.581309
Mean Generation time (hr)			9.78024				-258.468				12.8562				9.7929					Mean Generation time (hr)			9.98878				43.059				14.231
Mean Generation time (day)			0.40751				-10.7695				0.535677				0.408037					Mean Generation time (day)			0.416199				1.79413				0.592957
SE Generation time (hr)			0.0934992				64.7813				0.181447				0.0719149					SE Generation time (hr)			0.019444				0.318436				0.114323
SE Generation time (day)			0.0038958				2.69922				0.00756028				0.00299645					SE Generation time (day)			0.000810168				0.0132682				0.00476344
	Inhibition rate						1.05643	1.07165	1.03217	1.02327	0.20951	0.261094	0.246855	0.238594	-0.00072274	0.00626507	-0.0175325	0.017626				Inhibition rate					0.771718	0.767596	0.763489	0.76914	0.310214	0.303186	0.294431	0.28404
	Inhibition %						105.643	107.165	103.217	102.327	20.951	26.1094	24.6855	23.8594	-0.072274	0.626507	-1.75325	1.7626				Inhibition %					77.1718	76.7596	76.3489	76.914	31.0214	30.3186	29.4431	28.404
	mean inhibition rate						1.04588				0.239013				0.00140894							mean inhibition rate					0.767986				0.297968
	mean inhibition %						104.588				23.9013				0.140894							mean inhibition %					76.7986				29.7968
	se inhibition rate						0.0110856				0.0108768				0.00735922							se inhibition rate					0.00172326				0.00565473
	se inhibition %						1.10856				1.08768				0.735922							se inhibition %					0.172326				0.565473

## Sheet: N. multiformis
NM
NE								Crude extract
Reading time	Date	Days	Hours	R1	R2	R3	R4	R1	R2	R3	R4
5:35pm	2023-03-29		0	15.4158	15.8725	16.2023	16.3609	15.2574	15.6684	14.8343	15.469
10:35am	2023-03-30		19	67.6201	69.4284	69.028	69.9665	34.0463	34.0912	32.7098	32.7163
5:05pm	2023-03-30		25.5	118.496	121.169	119.287	122.594	45.7199	45.795	44.8628	44.1996
11:13am	2023-03-31		43.6	505.731	501.139	508.873	518.481	162.382	157.98	158.576	148.414
5:05pm	2023-03-31		51	672.494	682.507	663.681	689.072	261.536	254.805	254.936	239.336
11:10am	2023-04-01		67.6	1041.2	1018.51	1057.72	1057.07	809.444	788.874	773.81	724.955
4:55pm	2023-04-01		73.3	1175.55	1169.76	1172.04	1237.03	982.041	892.565	938.695	850.948
11am	2023-04-02		89.6					1363.6	1309.37	1380.91	1317.92
10:50am	2023-04-03		113.3					1392.65	1419.97	1495.45	1405.58
				Averages
			Time	control	CE
			0	15.9629	15.3073
			19	69.0108	33.3909
			25.5	120.387	45.1443
			43.6	508.556	156.838
			51	676.939	252.653
			67.6	1043.62	774.271
			73.3	1188.59	916.062
			Time	control	CE
			0	2.77027	2.72833
			19	4.23426	3.50828
			25.5	4.79071	3.80986
			43.6	6.23158	5.05521
			51	6.51758	5.53202
			67.6	6.95045	6.65192
			73.3	7.08053	6.82008
								Crude extract
Reading time	Date	Days	Hours	R1	R2	R3	R4	R1	R2	R3	R4
5:35pm	2023-03-29		0	15.4158	15.8725	16.2023	16.3609	15.2574	15.6684	14.8343	15.469
10:35am	2023-03-30		19	67.6201	69.4284	69.028	69.9665	34.0463	34.0912	32.7098	32.7163
5:05pm	2023-03-30		25.5	118.496	121.169	119.287	122.594	45.7199	45.795	44.8628	44.1996
11:13am	2023-03-31		43.6	505.731	501.139	508.873	518.481	162.382	157.98	158.576	148.414
5:05pm	2023-03-31		51	672.494	682.507	663.681	689.072	261.536	254.805	254.936	239.336
11:10am	2023-04-01		67.6	1041.2	1018.51	1057.72	1057.07	809.444	788.874	773.81	724.955
4:55pm	2023-04-01		73.3	1175.55	1169.76	1172.04	1237.03	982.041	892.565	938.695	850.948
11am	2023-04-02		89.6					1363.6	1309.37	1380.91	1317.92
10:50am	2023-04-03		113.3					1392.65	1419.97	1495.45	1405.58
				R1	R2	R3	R4	R1	R2	R3	R4
			0
			19	4.21391	4.2403	4.23451	4.24802	3.52772	3.52904	3.48768	3.48787
			25.5	4.77488	4.79719	4.78153	4.80888	3.82253	3.82417	3.80361	3.78872
			43.6	6.22601	6.21688	6.2322	6.2509	5.08995	5.06247	5.06624	5
			51	6.51099	6.52577	6.4978	6.53535	5.56657	5.5405	5.54101	5.47787
			67.6
			R2	0.989748	0.991549	0.98868	0.989754	0.99698	0.997233	0.997811	0.997655
	growth rate (hr-1)			0.0737033	0.0730171	0.0728954	0.0733503	0.0652843	0.0642464	0.0655553	0.0633749
	growth rate (day-1)			1.76888	1.75241	1.74949	1.76041	1.56682	1.54191	1.57333	1.521
	mean specific growth rate (hr-1)			0.0732415				0.0646152
	mean specific growth rate (day-1)			1.7578				1.55077
	SE mean specific growth rate (hr-1)			0.000181494				0.000500475
	SE mean specific growth rate (day-1)			0.00435586				0.0120114
	Generation time (hr)			9.40456	9.49295	9.50879	9.44981	10.6174	10.7889	10.5735	10.9372
	Generation time (day)			0.391857	0.395539	0.3962	0.393742	0.44239	0.449537	0.440561	0.455719
	Mean Generation time (hr)			9.46403				10.6599
	Mean Generation time (day)			0.394334				0.447052
	SE Generation time (hr)			0.0234144				0.0834676
	SE Generation time (day)			0.0009756				0.00347782
	Inhibition rate							0.108644	0.122815	0.104944	0.134713
	Inhibition %							10.8644	12.2815	10.4944	13.4713
	mean inhibition rate							0.117779
	mean inhibition %							11.7779
	se inhibition rate							0.00683321
	se inhibition %							0.683321
date	time	hour	Control				Caffeic acid (500uM)								hour	Control				Vanillic acid (500uM)
			R1	R2	R3	R4	R1	R2	R3	R4						R1	R2	R3	R4	R1	R2	R3	R4
2023-03-14	7:20pm	0	14.0921	15.6193	15.4042	14.9669	14.5223	14.9525	14.1638	14.7948					0	14.0921	15.6193	15.4042	14.9669	14.5725	15.7556	16.0854	14.8163
2023-03-15	10:55am	16	29.0983	31.7679	32.1652	31.8097	14.733	14.3984	13.8129	14.6424					16	29.0983	31.7679	32.1652	31.8097	30.0602	30.9245	32.4579	30.7572
2023-03-15	4:55pm	22	40.4847	46.221	46.137	44.1853	14.1748	15.455	13.937	13.7271					22	40.4847	46.221	46.137	44.1853	45.1927	44.3532	46.235	46.235
2023-03-16	10:15am	39	144.759	160.266	157.72	154.121	13.5648	14.6241	13.9404	14.3386					39	144.759	160.266	157.72	154.121	143.445	150.83	154.917	148.816
2023-03-16	4:25pm	45	260.779	271.025	271.157	267.13	11.7618	14.0208	11.7996	13.9452					45	260.779	271.025	271.157	267.13	235.202	225.448	238.86	243.51
2023-03-17	10:30am	63	610.831	697.596	668.749	588.453	20.5479	19.9186	22.8801	21.5474					63	610.831	697.596	668.749	588.453	474.089	468.314	498.355	499.549
2023-03-17	5:20pm	69.8	1055.68	1084.9	1098.7	1073.73	11.9968	12.4763	13.1155	9.88155					69.8	1055.68	1084.9	1098.7	1073.73	614.764	583.326	631.046	626.383
2023-03-18	10:15am	87	1121.71	1138.4	1148.95	1138.96	10.0053	10.7416	12.1005	11.2589					87	1121.71	1138.4	1148.95	1138.96	922.286	837.601	886.869	917.097
																	Averages
																Time	control	VA
																0	12	15.3074
			control	CA												16	24	31.05
		0	12	14.6084												22	34	45.504
		16	24	14.3967												39	119	149.502
		22	34	14.3235												45	212	235.755
		39	119	14.117												63	705	485.077
		45	212	12.8819												69.8	1022	613.88
		63	705	21.2235												87	1106	890.963
		69.8	1022	11.8675
		87	1106	11.0266											Log conv	Time	control	VA
																0	2.48491	2.72834
																16	3.17805	3.4356
		Time	control	CA												22	3.52636	3.8178
		0	2.48491	2.68159												39	4.77912	5.00731
		16	3.17805	2.667												45	5.35659	5.46279
		22	3.52636	2.6619												63	6.5582	6.18431
		39	4.77912	2.64738												69.8	6.92952	6.4198
		45	5.35659	2.55582												87	7.00851	6.7923
		63	6.5582	3.05511
		69.8	6.92952	2.47381
		87	7.00851	2.40031
2023-02-28			R1	R2	R3	R4	R1	R2	R3	R4					date	time	hour	Control				Vanillic acid (500uM)
2023-03-01	1	0	2.64562	2.74851	2.73464	2.70584	2.67569	2.70488	2.65069	2.69428								R1	R2	R3	R4	R1	R2	R3	R4
2023-03-01	2	16	3.37068	3.45846	3.47088	3.45977	2.69009	2.66712	2.6256	2.68392					2023-03-14	7:20pm	0	14.0921	15.6193	15.4042	14.9669	14.5725	15.7556	16.0854	14.8163
2023-03-02	3	22	3.70092	3.83343	3.83162	3.78839	2.65147	2.73793	2.63455	2.61937					2023-03-15	10:55am	16	29.0983	31.7679	32.1652	31.8097	30.0602	30.9245	32.4579	30.7572
2023-03-02	4	39	4.97507	5.07684	5.06082	5.03774	2.60748	2.68267	2.63479	2.66296					2023-03-15	4:55pm	22	40.4847	46.221	46.137	44.1853	45.1927	44.3532	46.235	46.235
2023-03-03	5	45	5.56367	5.60221	5.6027	5.58774	2.46486	2.64054	2.46807	2.63513					2023-03-16	10:15am	39	144.759	160.266	157.72	154.121	143.445	150.83	154.917	148.816
2023-03-03	6	63	6.41482	6.54764	6.50541	6.3775	3.02276	2.99165	3.13027	3.07026					2023-03-16	4:25pm	45	260.779	271.025	271.157	267.13	235.202	225.448	238.86	243.51
2023-03-04	7	69.8	6.96194	6.98924	7.00188	6.97889	2.48464	2.52383	2.5738	2.29067					2023-03-17	10:30am	63	610.831	697.596	668.749	588.453	474.089	468.314	498.355	499.549
2023-03-05	8		7.02261	7.03738	7.04661	7.03787	2.30311	2.37413	2.49324	2.42116					2023-03-17	5:20pm	69.8	1055.68	1084.9	1098.7	1073.73	614.764	583.326	631.046	626.383
															2023-03-18	10:15am	87	1121.71	1138.4	1148.95	1138.96	922.286	837.601	886.869	917.097
		0.987876	0.992472	0.991772	0.98635	0.0280065	5.59389e-05	0.115636	0.00141703	#DIV/0!
growth rate (hr-1)		0.0661207	0.0649028	0.0647806	0.0640308	0.00196598	-6.77243e-05	0.00455218	-0.000544663	#DIV/0!					Log conversion of values			Control				Vanillic acid (500uM)
growth rate (day-1)		1.5869	1.55767	1.55473	1.53674	0.0471835	-0.00162538	0.109252	-0.0130719								time	R1	R2	R3	R4	R1	R2	R3	R4
mean specific growth rate (hr-1)		0.0649587				0.00147644											0	2.64562	2.74851	2.73464	2.70584	2.67914	2.75719	2.77791	2.69573
mean specific growth rate (day-1)		1.55901				0.0354346											16	3.37068	3.45846	3.47088	3.45977	3.4032	3.43155	3.47994	3.42613
SE mean specific growth rate (hr-1)		0.000432636				0.00116079											22	3.70092	3.83343	3.83162	3.78839	3.81093	3.79218	3.83374	3.83374
SE mean specific growth rate (day-1)		0.0103833				0.0278589											39	4.97507	5.07684	5.06082	5.03774	4.96595	5.01615	5.04289	5.00271
Generation time (hr)		10.4831	10.6798	10.6999	10.8252	352.571	-10234.8	152.267	-1272.62								45	5.56367	5.60221	5.6027	5.58774	5.46045	5.41809	5.47588	5.49516
Generation time (day)		0.436794	0.44499	0.44583	0.451051	14.6905	-426.451	6.34446	-53.0257								63	6.41482	6.54764	6.50541	6.3775	6.16139	6.14914	6.21131	6.21371
Mean Generation time (hr)		10.672				-2750.65											69.8	6.96194	6.98924	7.00188	6.97889	6.42124	6.36875	6.44738	6.43996
Mean Generation time (day)		0.444666				-114.611											87	7.02261	7.03738	7.04661	7.03787	6.82686	6.73054	6.7877	6.82121
SE Generation time (hr)		0.0707186				2520.82
SE Generation time (day)		0.00294661				105.034
Inhibition rate						0.969735	1.00104	0.929922	1.00838								R2	0.980025	0.992472	0.991772	0.98635	0.974545	0.970993	0.973491	0.972815
Inhibition %						96.9735	100.104	92.9922	100.838
mean inhibition rate						0.977271									growth rate (hr-1)			0.0661207	0.0649028	0.0647806	0.0640308	0.0536726	0.0528653	0.0536951	0.0538123
mean inhibition %						97.7271									growth rate (day-1)			1.5869	1.55767	1.55473	1.53674	1.28814	1.26877	1.28868	1.29149
se inhibition rate						0.0178696									mean specific growth rate (hr-1)			0.0649587				0.0535113
se inhibition %						1.78696									mean specific growth rate (day-1)			1.55901				1.28427
															SE mean specific growth rate (hr-1)			0.000432636				0.000217518
															SE mean specific growth rate (day-1)			0.0103833				0.00522043
															Generation time (hr)			10.4831	10.6798	10.6999	10.8252	12.9143	13.1116	12.9089	12.8808
															Generation time (day)			0.436794	0.44499	0.44583	0.451051	0.538098	0.546316	0.537873	0.536702
															Mean Generation time (hr)			10.672				12.9539
															Mean Generation time (day)			0.444666				0.539747
															SE Generation time (hr)			0.0707186				0.053062
															SE Generation time (day)			0.00294661				0.00221092
																Inhibition rate						0.173742	0.186172	0.173397	0.171593
																Inhibition %						17.3742	18.6172	17.3397	17.1593
																mean inhibition rate						0.176226
																mean inhibition %						17.6226
																se inhibition rate						0.00334856
																se inhibition %						0.334856
date	time		Control set				Methyl syringate (1000uM)
			R1	R2	R3	R4	R1	R2	R3	R4
2023-02-28	1	0	16.16	15.5013	15.6784	16.4291	15.4092	14.5452	15.2959	14.4106
2023-03-01	2	16	32.6451	32.3324	33.3372	33.6898	31.627	30.9483	33.5967	29.9701
2023-03-01	3	22.3	46.6157	46.6968	47.9132	48.9268	44.8655	43.6896	47.7577	42.9801
2023-03-02	4	39.8	159.537	157.835	165.197	169.409	157.653	159.914	174.255	156.65
2023-03-02	5	46.3	279.333	279.202	280.714	291.612	268.63	281.147	316.923	282.176
2023-03-03	6	64.1	824.33	838.343	890.324	897.572	820.016	791.092	820.637	855.463
2023-03-03	7	70.3	924.758	939.565	944.891	964.314	963.888	971.274	1056.25	1025.39
2023-03-04	8	88.4	1116.94	1127.99	1148.12	1159.26	1190.71	1214.41	1189.42	1212.31
2023-03-05		114.1	1171.74	1202.11	1211.98	1248.72	1351.22	1362.37	1325.34	1307.29
			Averages
		Time	control	MS
		0	15.9422	14.9152
		16	33.0011	31.5355
		22.3	47.5381	44.8232
		39.8	162.995	162.118
		46.3	282.715	287.219
		64.1	862.642	821.802
		70.3	943.382	1004.2
		88.4	1138.08	1201.71
		114.1	1208.64	1336.55
		Time	control	MS
		0	2.76897	2.70238
		16	3.49654	3.45111
		22.3	3.86153	3.80273
		39.8	5.09372	5.08832
		46.3	5.64444	5.66024
		64.1	6.76	6.7115
		70.3	6.84947	6.91195
		88.4	7.0371	7.0915
		114.1	7.09725	7.19785
date	time	hour	Control set				Methyl syringate (1000uM)
			R1	R2	R3	R4	R1	R2	R3	R4
2023-02-28	1		R1	R2	R3	R4	R1	R2	R3	R4
2023-03-01	2	0	16.16	15.5013	15.6784	16.4291	15.4092	14.5452	15.2959	14.4106
2023-03-01	3	16	32.6451	32.3324	33.3372	33.6898	31.627	30.9483	33.5967	29.9701
2023-03-02	4	22.3	46.6157	46.6968	47.9132	48.9268	44.8655	43.6896	47.7577	42.9801
2023-03-02	5	39.8	159.537	157.835	165.197	169.409	157.653	159.914	174.255	156.65
2023-03-03	6	46.3	279.333	279.202	280.714	291.612	268.63	281.147	316.923	282.176
2023-03-03	7	64.1	824.33	838.343	890.324	897.572	820.016	791.092	820.637	855.463
2023-03-04	8	70.3	924.758	939.565	944.891	964.314	963.888	971.274	1056.25	1025.39
2023-03-05		88.4	1116.94	1127.99	1148.12	1159.26	1190.71	1214.41	1189.42	1212.31
		114.1	1171.74	1202.11	1211.98	1248.72	1351.22	1362.37	1325.34	1307.29
Log conversion of values			Control set				Methyl syringate (1000uM)
		time	R1	R2	R3	R4	R1	R2	R3	R4
		0
		16
		22.3	3.84194	3.84368	3.86939	3.89033	3.80367	3.77711	3.86614	3.76074
		39.8	5.07228	5.06155	5.10714	5.13232	5.0604	5.07464	5.16052	5.05402
		46.3	5.6324	5.63194	5.63733	5.67543	5.59334	5.63888	5.75866	5.64253
		64.1	6.71457	6.73143	6.79158	6.79969	6.70932	6.67341	6.71008	6.75164
		70.3	6.82953	6.84542	6.85107	6.87142	6.87098	6.87861	6.96248	6.93283
		R2	0.996872	0.997224	0.998745	0.997987	0.997769	0.993942	0.98944	0.996128
growth rate (hr-1)			0.0691211	0.069514	0.0701755	0.0699199	0.0697943	0.0696793	0.0685726	0.0719838
growth rate (day-1)			1.65891	1.66834	1.68421	1.67808	1.67506	1.6723	1.64574	1.72761
mean specific growth rate (hr-1)			0.0696826				0.0700075
mean specific growth rate (day-1)			1.67238				1.68018
SE mean specific growth rate (hr-1)			0.000231464				0.00071402
SE mean specific growth rate (day-1)			0.00555514				0.0171365
Generation time (hr)			10.028	9.97133	9.87734	9.91345	9.93128	9.94767	10.1082	9.6292
Generation time (day)			0.417834	0.415472	0.411556	0.41306	0.413803	0.414486	0.421176	0.401217
Mean Generation time (hr)			9.94753				9.99573
Mean Generation time (day)			0.41448				0.412671
SE Generation time (hr)			0.0330795				0.0999454
SE Generation time (day)			0.00137831				0.00416439
Inhibition rate							-0.00160271	4.767e-05	0.0159293	-0.0330241
Inhibition %							-0.160271	0.004767	1.59293	-3.30241
mean inhibition rate							-0.00466244
mean inhibition %							-0.466244
se inhibition rate							0.0102467
se inhibition %							1.02467
								2,6 dihydrobenzoic acid
				CONTROL				1000uM				2000uM
Reading time	Date	Days	Hours	R1	R2	R3	R4	R1	R2	R3	R4	R1	R2	R3	R4
8:15pm	2023-02-14	1	0	17.01	15.8206	15.9968	16.0702	14.3448	14.6752	15.4388	14.8441	14.7559	14.0805	14.3668	14.7927
11:45am	2023-02-15	2	16	48.8514	45.3951	43.4383	48.2516	61.2671	53.1399	48.7689	46.7896	52.5776	45.3876	45.2302	46.2048
6:30pm	2023-02-15	2	22.3	78.7759	74.8747	72.147	75.0457	88.76	87.2776	78.364	77.6024	85.8166	76.4678	74.9524	77.2139
12pm	2023-02-16	3	39.8	229.339	234.18	233.954	240.355	287.656	296.627	247.154	239.279	288.462	239.57	241.764	260.31
8pm	2023-02-16	3	47	316.272	342.379	324.495	343.716	449.037	416.489	389.369	364.558	441.908	371.91	386.25	385.541
11:00am	2023-02-17	4	62.8	958.585	972.644	955.307	1018.76	1108.85	1063.65	1068.94	1063.74	1102.48	1096.94	1110.84	1100.81
6:15pm	2023-02-17	4	70	1093.41	1137.58	1127.36	1153.04	1087.82	1170.57	1198.62	1213.19	1267.59	1239.43	1229.21	1229.38
12:30pm	2023-02-18	5	88.3	1180.59	1126.5	1197.5	1185.58	1318.65	1274.88	1308.45	1295.02	1336.27	1264.1	1347.44	1378.03
			Averages
		Time	control	1000uM	2000uM
		0	16.2244	14.8257	14.499
		16	46.4841	52.4914	47.3501
		22.3	75.2108	83.001	78.6127
		39.5	234.457	267.679	257.527
		47.2	331.716	404.863	396.402
		62.6	976.324	1076.3	1102.77
		70	1127.84	1167.55	1241.4
		88.3	1172.54	1299.25	1331.46
		Time	control	1000uM	2000uM
		0	2.78651	2.69636	2.67408
		16	3.83911	3.96065	3.85757
		22.3	4.3203	4.41885	4.36453
		39.5	5.45727	5.58979	5.55112
		47.2	5.80428	6.00355	5.98243
		62.6	6.88379	6.98128	7.00558
		70	7.02806	7.06266	7.124
		88.3	7.06693	7.16954	7.19403
	Raw Data		[NO2]				2,6 dihydrobenzoic acid
			control				1000uM				2000uM
Date	Days	Hours	R1	R2	R3	R4	R1	R2	R3	R4	R1	R2	R3	R4
2023-02-14	1	0	17.01	15.8206	15.9968	16.0702	14.3448	14.6752	15.4388	14.8441	14.7559	14.0805	14.3668	14.7927
2023-02-15	2	16	48.8514	45.3951	43.4383	48.2516	61.2671	53.1399	48.7689	46.7896	52.5776	45.3876	45.2302	46.2048
2023-02-15	2	22.3	78.7759	74.8747	72.147	75.0457	88.76	87.2776	78.364	77.6024	85.8166	76.4678	74.9524	77.2139
2023-02-16	3	39.8	229.339	234.18	233.954	240.355	287.656	296.627	247.154	239.279	288.462	239.57	241.764	260.31
2023-02-16	3	47	316.272	342.379	324.495	343.716	449.037	416.489	389.369	364.558	441.908	371.91	386.25	385.541
2023-02-17	4	62.8	958.585	972.644	955.307	1018.76	1108.85	1063.65	1068.94	1063.74	1102.48	1096.94	1110.84	1100.81
2023-02-17	4	70	1093.41	1137.58	1127.36	1153.04	1087.82	1170.57	1198.62	1213.19	1267.59	1239.43	1229.21	1229.38
2023-02-18	5	88.3	1180.59	1126.5	1197.5	1185.58	1318.65	1274.88	1308.45	1295.02	1336.27	1264.1	1347.44	1378.03
							2,6 dihydrobenzoic acid
			control				1000uM				2000uM
			R1	R2	R3	R4	R1	R2	R3	R4	R1	R2	R3	R4
		0
		16
		22.3	4.36661	4.31582	4.27871	4.3181	4.48594	4.46909	4.36136	4.3516	4.45221	4.33687	4.31685	4.34658
		39.8	5.4352	5.45609	5.45513	5.48212	5.66176	5.69248	5.51001	5.47763	5.66456	5.47884	5.48796	5.56187
		47	5.7566	5.83592	5.78227	5.83982	6.10711	6.03186	5.96453	5.89868	6.0911	5.91865	5.95648	5.95465
		62.8	6.86546	6.88002	6.86203	6.92634	7.01108	6.96946	6.97443	6.96955	7.00532	7.00028	7.01287	7.00381
		70
		88.3
		R2	0.996058	0.999158	0.997498	0.998359	0.997919	0.995757	0.999926	0.999519	0.997186	0.999669	0.999985	0.998939
growth rate (hr-1)			0.0611049	0.0629846	0.0632182	0.0639345	0.0624173	0.0613813	0.064492	0.0644247	0.0630193	0.0655941	0.0665233	0.0652994
growth rate (day-1)			1.46652	1.51163	1.51724	1.53443	1.49802	1.47315	1.54781	1.54619	1.51246	1.57426	1.59656	1.56719
mean specific growth rate (hr-1)			0.0628106				0.0631788				0.065109
mean specific growth rate (day-1)			1.50745				1.51629				1.56262
SE mean specific growth rate (hr-1)			0.000603382				0.000768537				0.000743786
SE mean specific growth rate (day-1)			0.0144812				0.0184449				0.0178509
Generation time (hr)			11.3436	11.005	10.9644	10.8415	11.105	11.2925	10.7478	10.759	10.999	10.5672	10.4196	10.6149
Generation time (day)			0.472648	0.458543	0.456848	0.45173	0.46271	0.47052	0.447825	0.448293	0.45829	0.440301	0.434151	0.442288
Mean Generation time (hr)			11.0386				11.0484				10.6619
Mean Generation time (day)			0.459942				0.457337				0.443757
SE Generation time (hr)			0.107423				0.134155				0.12347
SE Generation time (day)			0.00447595				0.00558978				0.00514458
Inhibition rate							0.00626112	0.0227556	-0.0267701	-0.0256985	-0.00332324	-0.044316	-0.0591098	-0.0396246
Inhibition %							0.626112	2.27556	-2.67701	-2.56985	-0.332324	-4.4316	-5.91098	-3.96246
mean inhibition rate							-0.00990434				-0.0365934
mean inhibition %							-0.990434				-3.65934
se inhibition rate							0.0122358				0.0118417
se inhibition %							1.22358				1.18417

## Sheet: N. briensis
NB
								Crude extract									Control (pH 7.65)				Vanillin (500uM)
Reading time	Date	Days	Hours	R1	R2	R3	R4	R1	R2	R3	R4			date	time	hour	R1	R2	R3	R4	R1	R2	R3	R4
5:35pm	2023-03-29		0	16.1648	16.1712	15.3905	16.5647	14.6129	15.5031	15.3187	15.0071					0	14.1208	13.6333	13.5185	13.6548	13.9129	14.0419	13.3249	13.7265
10:35am	2023-03-30		19.2	89.0245	88.8396	86.972	88.7185	31.6625	31.8057	32.8273	32.5605			2023-03-14	7:20pm	15.25	28.4641	27.6137	28.0319	28.4013	25.2369	24.2123	24.2681	24.8048
5:05pm	2023-03-30		25.6	159.727	156.928	153.801	155.457	44.0789	45.5526	46.9353	44.8709			2023-03-15	10:55am	21.58	43.8215	42.1706	43.3249	45.0248	36.7491	34.3707	35.5389	35.49
11:13am	2023-03-31		43.6	645.72	630.235	622.492	640.215	149.125	155.786	154.969	151.555			2023-03-15	4:55pm	39.25	164.804	159.064	162.919	170.334	112.528	102.122	114.106	111.904
5:05pm	2023-03-31		51.2	796.503	792.513	749.23	847.883	236.105	256.178	259.172	247.282			2023-03-16	10:15am	45.41	316.62	301.733	284.957	316.365	184.002	161.129	185.316	179.654
11:10am	2023-04-01		67.7	1225.58	1202.81	1187.32	1166.05	675.411	664.819	675.138	649.628			2023-03-16	4:25pm	63.58	830.146	778.254	697.458	838.42	516.819	422.696	538.503	496.773
4:55pm	2023-04-01		73.1	1273.39	1249.92	1305.1	1352.6	915.273	971.017	991.316	982.294			2023-03-17	10:30am	69.5	1102.65	1054.1	1032.48	1088.73	708.211	581.22	737.054	657.821
11am	2023-04-02		89.8					1369.08	1355.88	1422.33	1380.93			2023-03-17	5:20pm	87.25	1146.04	1114.9	1117.71	1166.77	1093.55	974.465	1107.93	1039.86
10:50am	2023-04-03		113.4					1370.12	1368.67	1351.97	1469.73			2023-03-18	10:15am	111.41
														2023-03-19	10:40am			time	cont	vanilli
				Averages														0	13.7318	13.7516
			Time	control	CE													15.25	28.1278	24.6305
			0	16.0728	15.1104													21.58	43.5854	35.5372
			19.2	88.3886	32.214													39.25	164.28	110.165
			25.6	156.478	45.3595													45.41	304.919	177.525
			43.6	634.665	152.859													63.58	786.069	493.698
			51.2	796.532	249.685													69.5	1069.49	671.076
			67.7	1195.44	666.249													87.25	1136.36	1053.95
			73.1	1295.25	964.975													111.41	#DIV/0!	#DIV/0!
			Time	control	CE													Control (pH 7.65)				Vanillin (500uM)
			0	2.77713	2.71539										date	time	hour	R1	R2	R3	R4	R1	R2	R3	R4
			19.2	4.48174	3.4724												0	14.1208	13.6333	13.5185	13.6548	13.9129	14.0419	13.3249	13.7265
			25.6	5.05292	3.81462										2023-03-14	7:20pm	15.25	28.4641	27.6137	28.0319	28.4013	25.2369	24.2123	24.2681	24.8048
			43.6	6.4531	5.02952										2023-03-15	10:55am	21.58	43.8215	42.1706	43.3249	45.0248	36.7491	34.3707	35.5389	35.49
			51.2	6.68027	5.5202										2023-03-15	4:55pm	39.25	164.804	159.064	162.919	170.334	112.528	102.122	114.106	111.904
			67.7	7.08627	6.50166										2023-03-16	10:15am	45.41	316.62	301.733	284.957	316.365	184.002	161.129	185.316	179.654
			73.1	7.16646	6.8721										2023-03-16	4:25pm	63.58	830.146	778.254	697.458	838.42	516.819	422.696	538.503	496.773
															2023-03-17	10:30am	69.5	1102.65	1054.1	1032.48	1088.73	708.211	581.22	737.054	657.821
															2023-03-17	5:20pm	87.25	1146.04	1114.9	1117.71	1166.77	1093.55	974.465	1107.93	1039.86
															2023-03-18	10:15am	111.41
															2023-03-19	10:40am			time	cont	vanilli
															Log conversion of values			Control				Vanillic acid (500uM)
								Crude extract									time	R1	R2	R3	R4	R1	R2	R3	R4
Reading time	Date	Days	Hours	R1	R2	R3	R4	R1	R2	R3	R4						0	2.64765	2.61251	2.60406	2.61409	2.63282	2.64205	2.58964	2.61933
5:35pm	2023-03-29		0	16.1648	16.1712	15.3905	16.5647	14.6129	15.5031	15.3187	15.0071						15.25	3.34864	3.31831	3.33334	3.34644	3.22831	3.18686	3.18916	3.21104
10:35am	2023-03-30		19.2	89.0245	88.8396	86.972	88.7185	31.6625	31.8057	32.8273	32.5605						21.58	3.78013	3.74172	3.76873	3.80721	3.60411	3.5372	3.57063	3.56925
5:05pm	2023-03-30		25.6	159.727	156.928	153.801	155.457	44.0789	45.5526	46.9353	44.8709						39.25	5.10476	5.06931	5.09325	5.13776	4.7232	4.62617	4.73713	4.71764
11:13am	2023-03-31		43.6	645.72	630.235	622.492	640.215	149.125	155.786	154.969	151.555						45.41	5.7577	5.70954	5.65234	5.7569	5.21495	5.0822	5.22206	5.19103
5:05pm	2023-03-31		51.2	796.503	792.513	749.23	847.883	236.105	256.178	259.172	247.282						63.58	6.7216	6.65705	6.54744	6.73152	6.24769	6.04665	6.28879	6.20813
11:10am	2023-04-01		67.7	1225.58	1202.81	1187.32	1166.05	675.411	664.819	675.138	649.628						69.5	7.00547	6.96044	6.93971	6.99277	6.56274	6.36513	6.60266	6.48893
4:55pm	2023-04-01		73.1	1273.39	1249.92	1305.1	1352.6	915.273	971.017	991.316	982.294						87.25	7.04407	7.01652	7.01904	7.06199	6.99718	6.88189	7.01025	6.94684
11am	2023-04-02		89.8					1369.08	1355.88	1422.33	1380.93						111.41	#NUM!
10:50am	2023-04-03		113.4					1370.12	1368.67	1351.97	1469.73
																	R2	0.986264	0.986481	0.988481	0.986447	0.997675	0.997486	0.997685	0.996463
				R1	R2	R3	R4	R1	R2	R3	R4				growth rate (hr-1)			0.0671172	0.0667433	0.0647606	0.0663682	0.0618811	0.0588433	0.0633967	0.0610766
			0												growth rate (day-1)			1.61081	1.60184	1.55425	1.59284	1.48515	1.41224	1.52152	1.46584
			19	4.48891	4.48683	4.46559	4.48547	3.45513	3.45965	3.49126	3.4831				mean specific growth rate (hr-1)			0.0662473				0.0612994
			25.5	5.07347	5.05578	5.03566	5.04637	3.78598	3.81887	3.84877	3.80379				mean specific growth rate (day-1)			1.58994				1.47119
			43.6	6.47037	6.44609	6.43373	6.4618	5.00479	5.04849	5.04323	5.02095				SE mean specific growth rate (hr-1)			0.000518634				0.000949528
			51	6.68023	6.67521	6.61905	6.74274	5.46428	5.54587	5.55749	5.51053				SE mean specific growth rate (day-1)			0.0124472				0.0227887
			67.6												Generation time (hr)			10.3274	10.3853	10.7032	10.444	11.2013	11.7796	10.9335	11.3488
															Generation time (day)			0.430309	0.43272	0.445968	0.435165	0.46672	0.490815	0.455562	0.472868
															Mean Generation time (hr)			10.465				11.3158
			R2	0.98318	0.985414	0.981301	0.989618	0.998613	0.999153	0.999065	0.998231				Mean Generation time (day)			0.43604				0.471491
															SE Generation time (hr)			0.082907				0.176878
															SE Generation time (day)			0.00345446				0.00736992
	growth rate (hr-1)			0.0704411	0.0702948	0.0695574	0.0722819	0.0639126	0.065885	0.0649472	0.0643368
	growth rate (day-1)			1.69059	1.68708	1.66938	1.73477	1.5339	1.58124	1.55873	1.54408					Inhibition rate						0.065908	0.111764	0.0430308	0.0780528
	mean specific growth rate (hr-1)			0.0706438				0.0647704								Inhibition %						6.5908	11.1764	4.30308	7.80528
	mean specific growth rate (day-1)			1.69545				1.55449								mean inhibition rate						0.074689
	SE mean specific growth rate (hr-1)			0.000579251				0.00042792								mean inhibition %						7.4689
	SE mean specific growth rate (day-1)			0.013902				0.0102701								se inhibition rate						0.0143331
	Generation time (hr)			9.84009	9.86057	9.9651	9.5895	10.8452	10.5206	10.6725	10.7737					se inhibition %						1.43331
	Generation time (day)			0.410004	0.410857	0.415213	0.399562	0.451884	0.438357	0.444686	0.448905
	Mean Generation time (hr)			9.81382				10.6794
	Mean Generation time (day)			0.408909				0.445958
	SE Generation time (hr)			0.0796255				0.0703847
	SE Generation time (day)			0.00331773				0.0029327
	Inhibition rate							0.0952833	0.0673633	0.0806386	0.089279
	Inhibition %							9.52833	6.73633	8.06386	8.9279
	mean inhibition rate							0.0831411
	mean inhibition %							8.31411
	se inhibition rate							0.00605743
	se inhibition %							0.605743
date	time	hour	Control (pH 7.46)				Caffeic acid (500uM)								hour	Control				Vanillic acid (500uM)
			R1	R2	R3	R4	R1	R2	R3	R4						R1	R2	R3	R4	R1	R2	R3	R4
2023-03-14	7:20pm	0	13.4038	13.368	13.5472	14.4004	13.1457	12.1204	12.8947	12.4645			2023-03-14	7:20pm	0	13.4038	13.368	13.5472	14.4004	14.2786	14.2284	13.6978	13.411
2023-03-15	10:55am	15.25	29.7396	30.9803	31.7749	32.2279	13.8757	13.0392	13.4574	12.9695			2023-03-15	10:55am	15.25	29.7396	30.9803	31.7749	32.2279	29.2796	31.0291	30.5899	30.5202
2023-03-15	4:55pm	21.58	43.2759	44.5211	45.4445	47.2843	13.1675	12.384	13.0066	12.7687			2023-03-15	4:55pm	21.58	43.2759	44.5211	45.4445	47.2843	45.3186	46.8436	47.2563	46.9065
2023-03-16	10:15am	39.25	151.01	155.285	162.483	168.336	13.8052	12.7233	13.5723	13.0013			2023-03-16	10:15am	39.25	151.01	155.285	162.483	168.336	146.179	158.696	162.791	165.022
2023-03-16	4:25pm	45.41	266.11	274.786	289.295	300.42	11.6673	10.9301	12.0454	11.913			2023-03-16	4:25pm	45.41	266.11	274.786	289.295	300.42	248.425	265.004	269.021	275.004
2023-03-17	10:30am	63.58	679.938	715.227	739.161	744.464	21.7881	19.1226	19.9	19.4003			2023-03-17	10:30am	63.58	679.938	715.227	739.161	744.464	546.916	630.516	701.4	713.395
2023-03-17	5:20pm	69.5	1025.48	1104.53	1092	1135.7	7.65347	8.37736	8.77221	8.48077			2023-03-17	5:20pm	69.5	1025.48	1104.53	1092	1135.7	820.573	885.216	946.323	956.288
2023-03-18	10:15am	87.25	1077.87	1158.74	1142.19	1152.18	15.1074	10.0403	9.54063	10.4874			2023-03-18	10:15am	87.25	1077.87	1158.74	1142.19	1152.18	1013.35	1200.15	1135.7	1159.3
																	Averages
																Time	control	VA
Log conversion of values			Control				Caffeic acid (500uM)					Average				0	12	13.9039
		time	R1	R2	R3	R4	R1	R2	R3	R4	time	control	CA			15.3	24	30.3547
		0	2.59554	2.59286	2.60618	2.66726	2.57609	2.49489	2.55682	2.52289	0	2.61546	2.53767			21.6	34	46.5813
		16	3.39248	3.43335	3.45868	3.47283	2.63014	2.56796	2.59953	2.5626	16	3.43933	2.59006			39.3	119	158.172
		22	3.7676	3.79596	3.81649	3.85618	2.57775	2.5164	2.56546	2.547	22	3.80906	2.55165			45.4	212	264.363
		39	5.01735	5.04526	5.09057	5.12596	2.62504	2.54343	2.60803	2.56505	39	5.06979	2.58539			63.6	705	648.057
		45	5.58391	5.61599	5.66745	5.70518	2.45679	2.39152	2.48868	2.47763	45	5.64313	2.45366			69.5	1022	902.1
		63	6.522	6.5726	6.60552	6.61266	3.08136	2.95087	2.99072	2.96529	63	6.5782	2.99706			87.3	1106	1127.13
		69.8	6.93292	7.00717	6.99577	7.035	2.03516	2.12553	2.17159	2.1378	69.8	6.99272	2.11752
															Log conv	Time	control	VA
																0	2.48491	2.63217
																15.3	3.17805	3.41295
																21.6	3.52636	3.8412
		R2	0.990491	0.99174	0.988883	0.988525	0.0231021	0.00678832	0.011062	0.013391						39.3	4.77912	5.06368
																45.4	5.35659	5.57732
																63.6	6.5582	6.47398
																69.5	6.92952	6.80473
growth rate (hr-1)			0.0653364	0.0662531	0.0656955	0.0653798	-0.00297696	-0.00128625	-0.00161042	-0.00178086						87.3	7.00851	7.02743
growth rate (day-1)			1.56807	1.59007	1.57669	1.56912	-0.071447	-0.0308701	-0.03865	-0.0427406
mean specific growth rate (hr-1)			0.0656662				-0.00191362
mean specific growth rate (day-1)			1.57599				-0.0459269
SE mean specific growth rate (hr-1)			0.000211364				0.000368989
SE mean specific growth rate (day-1)			0.00507273				0.00885573
Generation time (hr)			10.6089	10.4621	10.5509	10.6019	-232.837	-538.888	-430.415	-389.22
Generation time (day)			0.442038	0.435921	0.439621	0.441744	-9.70156	-22.4537	-17.9339	-16.2175
Mean Generation time (hr)			10.5559				-397.84
Mean Generation time (day)			0.439831				-16.5767
SE Generation time (hr)			0.0338404				63.4139								date	time	hour	Control				Vanillic acid (500uM)
SE Generation time (day)			0.00141002				2.64225											R1	R2	R3	R4	R1	R2	R3	R4
															2023-03-14	7:20pm	0	13.4038	13.368	13.5472	14.4004	14.2786	14.2284	13.6978	13.411
	Inhibition rate						1.04533	1.01959	1.02452	1.02712					2023-03-15	10:55am	15.25	29.7396	30.9803	31.7749	32.2279	29.2796	31.0291	30.5899	30.5202
	Inhibition %						104.533	101.959	102.452	102.712					2023-03-15	4:55pm	21.58	43.2759	44.5211	45.4445	47.2843	45.3186	46.8436	47.2563	46.9065
	mean inhibition rate						1.02914								2023-03-16	10:15am	39.25	151.01	155.285	162.483	168.336	146.179	158.696	162.791	165.022
	mean inhibition %						102.914								2023-03-16	4:25pm	45.41	266.11	274.786	289.295	300.42	248.425	265.004	269.021	275.004
	se inhibition rate						0.00561916								2023-03-17	10:30am	63.58	679.938	715.227	739.161	744.464	546.916	630.516	701.4	713.395
	se inhibition %						0.561916								2023-03-17	5:20pm	69.5	1025.48	1104.53	1092	1135.7	820.573	885.216	946.323	956.288
															2023-03-18	10:15am	87.25	1077.87	1158.74	1142.19	1152.18	1013.35	1200.15	1135.7	1159.3
Log conversion of values															Log conversion of values			Control				Vanillic acid (500uM)
																	time	R1	R2	R3	R4	R1	R2	R3	R4
																	0	2.59554	2.59286	2.60618	2.66726	2.65876	2.65524	2.61723	2.59607
																	15.25	3.39248	3.43335	3.45868	3.47283	3.37689	3.43492	3.42067	3.41839
																	21.58	3.7676	3.79596	3.81649	3.85618	3.81372	3.84681	3.85559	3.84816
																	39.25	5.01735	5.04526	5.09057	5.12596	4.98483	5.06699	5.09247	5.10608
																	45.41	5.58391	5.61599	5.66745	5.70518	5.51514	5.57974	5.59479	5.61678
																	63.58	6.522	6.5726	6.60552	6.61266	6.3043	6.44654	6.55308	6.57003
																	69.5	6.93292	7.00717	6.99577	7.035	6.71	6.78583	6.85258	6.86306
																	87.25	6.98275	7.05509	7.0407	7.04941	6.92102	7.0902	7.035	7.05557
																	R2	0.992793	0.993685	0.991605	0.990986	0.988953	0.990097	0.99251	0.991293
growth rate (hr-1)
growth rate (day-1)															growth rate (hr-1)			0.0649655	0.0658651	0.0653366	0.0650141	0.0589045	0.0603444	0.0621151	0.0624631
mean specific growth rate (hr-1)															growth rate (day-1)			1.55917	1.58076	1.56808	1.56034	1.41371	1.44826	1.49076	1.49911
mean specific growth rate (day-1)															mean specific growth rate (hr-1)			0.0652953				0.0609568
SE mean specific growth rate (hr-1)															mean specific growth rate (day-1)			1.56709				1.46296
SE mean specific growth rate (day-1)															SE mean specific growth rate (hr-1)			0.000207012				0.000826536
Generation time (hr)															SE mean specific growth rate (day-1)			0.0049683				0.0198369
Generation time (day)															Generation time (hr)			10.6695	10.5237	10.6089	10.6615	11.7673	11.4865	11.1591	11.0969
Mean Generation time (hr)															Generation time (day)			0.444561	0.438489	0.442036	0.444229	0.490305	0.478605	0.464961	0.462371
Mean Generation time (day)															Mean Generation time (hr)			10.6159				11.3775
SE Generation time (hr)															Mean Generation time (day)			0.442329				0.474061
SE Generation time (day)															SE Generation time (hr)			0.0335305				0.155533
															SE Generation time (day)			0.0013971				0.00648055
Inhibition rate
Inhibition %																Inhibition rate						0.0978763	0.0758242	0.0487045	0.0433753
mean inhibition rate																Inhibition %						9.78763	7.58242	4.87045	4.33753
mean inhibition %																mean inhibition rate						0.0664451
se inhibition rate																mean inhibition %						6.64451
se inhibition %																se inhibition rate						0.0126584
																se inhibition %						1.26584
								2,6 dihydrobenzoic acid
				control				1000uM				2000uM
Reading time	Date	Days	Hours	R1	R2	R3	R4	R1	R2	R3	R4	R1	R2	R3	R4
8:15pm	2023-02-14	1	0	16.1142	16.7163	15.637	16.1363	15.6003	15.5048	15.0863	19.5137	14.6605	13.4711	13.7427	14.7413
11:45am	2023-02-15	2	16	41.339	42.2837	40.2969	43.7232	38.4226	39.4347	38.2726	40.87	53.0124	43.9631	47.4419	46.1823
6:30pm	2023-02-15	2	22.3	67.5309	73.1806	71.603	80.5089	75.2555	76.701	70.2897	75.7995	91.9325	87.4952	91.2798	91.9015
12pm	2023-02-16	3	39.8	161.502	189.741	193.732	178.511	227.222	219.926	229.683	240.355	297.09	295.014	315.55	282.331
8pm	2023-02-16	3	47	299.481	299.36	299.36	287.551	403.891	399.536	407.577	417.577	457.261	452.359	484.685	453.433
11:00am	2023-02-17	4	62.8	916.566	947.71	918.583	914.969	951.713	1063.68	1033.67	1174.77	1138.42	1143.02	1161.24	1121.97
6:15pm	2023-02-17	4	70	1145.74	1190.7	1127.36	1144.98	1214.19	1240.8	1291.01	1293.68	1310.49	1326.19	1319.58	1285.9
12:30pm	2023-02-18	5	88.3	1275.11	1292.33	1246.61	1281.81	1380.02	1388.46	1363.29	1360.97	1430.75	1445.85	1460.3	1410.37
			Averages
		Time	control	1000uM	2000uM
		0	16.151	16.4263	14.1539
		16	41.9107	39.25	47.6499
		22.3	73.2059	74.5114	90.6522
		39.8	180.871	229.297	297.496
		47	296.438	407.145	461.934
		62.8	924.457	1055.96	1141.16
		70	1152.19	1259.92	1310.54
		88.3	1273.96	1373.19	1436.82
		Time	control	1000uM	2000uM
		0	2.78198	2.79888	2.64999
		16	3.73554	3.66995	3.86388
		22.3	4.29328	4.31095	4.50703
		39.8	5.19779	5.43502	5.6954
		47	5.69184	6.00917	6.13542
		62.8	6.82921	6.9622	7.0398
		70	7.04942	7.1388	7.17819
		88.3	7.14989	7.22489	7.27019
	Raw Data		[NO2]				2,6 dihydrobenzoic acid
			control				1000uM				2000uM
Date	Days	Hours	R1	R2	R3	R4	R1	R2	R3	R4	R1	R2	R3	R4
2023-02-14	1	0	16.1142	16.7163	15.637	16.1363	15.6003	15.5048	15.0863	19.5137	14.6605	13.4711	13.7427	14.7413
2023-02-15	2	16	41.339	42.2837	40.2969	43.7232	38.4226	39.4347	38.2726	40.87	53.0124	43.9631	47.4419	46.1823
2023-02-15	2	22.3	67.5309	73.1806	71.603	80.5089	75.2555	76.701	70.2897	75.7995	91.9325	87.4952	91.2798	91.9015
2023-02-16	3	39.8	161.502	189.741	193.732	178.511	227.222	219.926	229.683	240.355	297.09	295.014	315.55	282.331
2023-02-16	3	47	299.481	299.36	299.36	287.551	403.891	399.536	407.577	417.577	457.261	452.359	484.685	453.433
2023-02-17	4	62.8	916.566	947.71	918.583	914.969	951.713	1063.68	1033.67	1174.77	1138.42	1143.02	1161.24	1121.97
2023-02-17	4	70	1145.74	1190.7	1127.36	1144.98	1214.19	1240.8	1291.01	1293.68	1310.49	1326.19	1319.58	1285.9
2023-02-18	5	88.3	1275.11	1292.33	1246.61	1281.81	1380.02	1388.46	1363.29	1360.97	1430.75	1445.85	1460.3	1410.37
							2,6 dihydrobenzoic acid
			control				1000uM				2000uM
			R1	R2	R3	R4	R1	R2	R3	R4	R1	R2	R3	R4
		0
		16
		22.3	4.21259	4.29293	4.27114	4.38837	4.32089	4.33991	4.25263	4.32809	4.52106	4.47158	4.51393	4.52072
		39.8	5.08452	5.24566	5.26647	5.18465	5.42593	5.39329	5.4367	5.48212	5.69404	5.68702	5.75432	5.64308
		47	5.70205	5.70165	5.70165	5.6614	6.00115	5.9903	6.01023	6.03447	6.12525	6.11448	6.1835	6.11685
		62.8	6.82063	6.85405	6.82283	6.81889	6.85826	6.96949	6.94087	7.06882	7.0374	7.04143	7.05725	7.02284
		70	7.0438	7.08229	7.02763	7.04315	7.10183	7.12351	7.16318	7.16525	7.17815	7.19007	7.18507	7.15921
		88.3
		R2	0.990023	0.993689	0.99422	0.988225	0.99131	0.989362	0.990544	0.986049	0.986655	0.986239	0.981132	0.987475
growth rate (hr-1)			0.0623895	0.0608777	0.0600097	0.0585973	0.0593362	0.0606439	0.0622661	0.0619157	0.0569192	0.0580939	0.0569359	0.0568062
growth rate (day-1)			1.49735	1.46107	1.44023	1.40634	1.42407	1.45545	1.49439	1.48598	1.36606	1.39425	1.36646	1.36335
mean specific growth rate (hr-1)			0.0604685				0.0610405				0.0571888
mean specific growth rate (day-1)			1.45125				1.46497				1.37253
SE mean specific growth rate (hr-1)			0.000794224				0.000666465				0.000303076
SE mean specific growth rate (day-1)			0.0190614				0.0159952				0.00727383
Generation time (hr)			11.11	11.3859	11.5506	11.829	11.6817	11.4298	11.132	11.195	12.1777	11.9315	12.1742	12.202
Generation time (day)			0.462917	0.474412	0.481275	0.492875	0.486737	0.476241	0.463834	0.466459	0.507405	0.497146	0.507257	0.508416
Mean Generation time (hr)			11.4689				11.4145				12.0945
Mean Generation time (day)			0.47787				0.473318				0.505056
SE Generation time (hr)			0.150565				0.125019				0.063583
SE Generation time (day)			0.00627356				0.00520912				0.00264929
Inhibition rate							0.0187265	-0.00290026	-0.0297274	-0.0239324	0.0586967	0.0392704	0.0584207	0.0605669
Inhibition %							1.87265	-0.290026	-2.97274	-2.39324	5.86967	3.92704	5.84207	6.05669
mean inhibition rate							-0.0188534				0.0542387
mean inhibition %							-1.88534				5.42387
se inhibition rate							0.0110217				0.00501213
se inhibition %							1.10217				0.501213

## Sheet: N. tenuis
NT
								Crude extract									Control (pH 7.65)				Vanillin (500uM)
Reading time	Date	Days	Hours	R1	R2	R3	R4	R1	R2	R3	R4						R1	R2	R3	R4	R1	R2	R3	R4
5:35pm	2023-03-29		0	16.0379	15.7332	16.0633	16.3235	16.2852	15.0707	16.1898	16.2788					0	13.6906	14.1782	14.171	14.1423	13.9559	14.3072	14.0778	13.9057
10:35am	2023-03-30		19.3	77.3531	75.358	75.2496	72.5278	29.2159	29.2484	30.192	31.0522					15.4	20.6366	22.428	23.5432	21.9401	20.5879	21.2361	21.1873	21.3964
5:05pm	2023-03-30		25.7	136.12	131.011	132.404	130.336	37.9377	37.8143	40.2163	48.2181					21.6	28.6204	30.859	33.6851	26.9625	28.1937	27.8509	28.5645	28.7533
11:13am	2023-03-31		43.7	576.949	533.672	573.74	549.246	113.823	114.507	123.807	123.309					38.9	107.975	113.813	120.499	110.672	83.0539	81.8217	84.1658	81.7165
5:05pm	2023-03-31		51.3	775.503	731.2	721.414	766.095	171.625	171.197	184.078	180.022					45.1	210.675	216.951	227.291	213.293	148.709	137.735	150.514	142.575
11:10am	2023-04-01		67.6	1217.84	1131.69	1143.24	1225.04	504.734	550.309	612.285	608.902					63.2	674.246	800.993	784.029	722.502	471.701	466.703	486.139	449.878
4:55pm	2023-04-01		73.3	1308.76	1289.03	1269.73	1328.68	710.601	695.263	825.093	826.406					70	1038.72	1067.37	1059.55	1052.29	617.847	603.294	647.367	603.52
11am	2023-04-02		89.9					1177.15	1059.19	1331.54	1343.83					86.9	1258.4	1190.89	1229.01	1232.38	939.925	896.267	930.807	911.766
10:50am	2023-04-03		113.6					1385.91	1354.26	1351.97	1322.1					111.3	1256.43	1246.92	1248.7	1275.81	1203.48	1172.26	1196.9	1205.31
				Averages
			Time	control	CE
			0	16.0395	15.9561
			19	75.1221	29.9271
			26	132.468	41.0466												Control (pH 7.65)				Vanillin (500uM)
			44	558.401	118.862											time	R1	R2	R3	R4	R1	R2	R3	R4
			51	748.553	176.73											0	2.61671	2.6517	2.6512	2.64917	2.6359	2.66077	2.6446	2.6323
			67.6	1179.45	569.058											15.4	3.02707	3.11031	3.15884	3.08831	3.0247	3.0557	3.0534	3.06322
			73.3	1299.05	764.341											21.6	3.35412	3.42943	3.51706	3.29445	3.3391	3.32687	3.35216	3.35875
																38.9	4.6819	4.73455	4.79164	4.70657	4.41949	4.40454	4.43279	4.40326
																45.1	5.35032	5.37967	5.42623	5.36267	5.00199	4.92533	5.01406	4.95987
			Time	control	CE											63.2	6.5136	6.68585	6.66445	6.58272	6.15635	6.14569	6.18649	6.10898
			0	2.77505	2.76984											70	6.94574	6.97296	6.9656	6.95873	6.42624	6.4024	6.47291	6.40278
			19	4.31912	3.39877
			26	4.88634	3.71471
			44	6.32508	4.77796
			51	6.61814	5.17463											R2	0.994758	0.994167	0.994216	0.993488	0.995007	0.996219	0.995664	0.996335
			67.6	7.07281	6.34398
			73.3	7.16939	6.63901
														growth rate (hr-1)			0.0742455	0.0747447	0.0724717	0.0760191	0.0653129	0.0652874	0.0659861	0.0643072
														growth rate (day-1)			1.78189	1.79387	1.73932	1.82446	1.56751	1.5669	1.58367	1.54337
														mean specific growth rate (hr-1)			0.0743703				0.0652234
														mean specific growth rate (day-1)			1.78489				1.56536
														SE mean specific growth rate (hr-1)			0.000734797				0.000421687
								Crude extract						SE mean specific growth rate (day-1)			0.0176351				0.0082943
Reading time	Date	Days	Hours	R1	R2	R3	R4	R1	R2	R3	R4			Generation time (hr)			9.33588	9.27353	9.56438	9.11806	10.6127	10.6169	10.5044	10.7787
5:35pm	2023-03-29		0	16.0379	15.7332	16.0633	16.3235	16.2852	15.0707	16.1898	16.2788			Generation time (day)			0.388995	0.386397	0.398516	0.379919	0.442197	0.442369	0.437685	0.449112
10:35am	2023-03-30		19	77.3531	75.358	75.2496	72.5278	29.2159	29.2484	30.192	31.0522			Mean Generation time (hr)			9.32296				10.6282
5:05pm	2023-03-30		26	136.12	131.011	132.404	130.336	37.9377	37.8143	40.2163	48.2181			Mean Generation time (day)			0.388457				0.442841
11:13am	2023-03-31		44	576.949	533.672	573.74	549.246	113.823	114.507	123.807	123.309			SE Generation time (hr)			0.0925921				0.0565175
5:05pm	2023-03-31		51	775.503	731.2	721.414	766.095	171.625	171.197	184.078	180.022			SE Generation time (day)			0.00385801				0.0023549
11:10am	2023-04-01		67.6	1217.84	1131.69	1143.24	1225.04	504.734	550.309	612.285	608.902
4:55pm	2023-04-01		73.3	1308.76	1289.03	1269.73	1328.68	710.601	695.263	825.093	826.406			Inhibition rate							0.121788	0.121788	0.121788	0.121788
11am	2023-04-02		89.9					1177.15	1059.19	1331.54	1343.83			Inhibition %							12.1788	12.1788	12.1788	12.1788
10:50am	2023-04-03		113.6					1385.91	1354.26	1351.97	1322.1			mean inhibition rate							0.121788
														mean inhibition %							12.1788
														se inhibition rate							0
														se inhibition %							0
				R1	R2	R3	R4	R1	R2	R3	R4
			0
			19	4.34838	4.32225	4.32081	4.28397	3.37471	3.37583	3.40758	3.43567
			26	4.91354	4.87528	4.88586	4.87011	3.63594	3.63269	3.69427	3.87573
			44	6.35775	6.27978	6.35218	6.30855	4.73464	4.74064	4.81873	4.81469
			51	6.65351	6.59469	6.58121	6.64131	5.14531	5.14282	5.21536	5.19308
			67.6
			73.3
			R2	0.992895	0.994353	0.988342	0.994554	0.995593	0.995314	0.996732	0.999051
	growth rate (hr-1)			0.074006	0.0726996	0.0732393	0.075168	0.056703	0.0567409	0.0579298	0.0542569
	growth rate (day-1)			1.77614	1.74479	1.75774	1.80403	1.36087	1.36178	1.39031	1.30217
	mean specific growth rate (hr-1)			0.0737782				0.0564077
	mean specific growth rate (day-1)			1.77068				1.35378
	SE mean specific growth rate (hr-1)			0.000535204				0.00077141
	SE mean specific growth rate (day-1)			0.0128449				0.0185138
	Generation time (hr)			9.3661	9.5344	9.46414	9.2213	12.2242	12.216	11.9653	12.7753
	Generation time (day)			0.390254	0.397267	0.394339	0.384221	0.50934	0.509	0.498554	0.532303
	Mean Generation time (hr)			9.39649				12.1352
	Mean Generation time (day)			0.39152				0.5123
	SE Generation time (hr)			0.0678301				0.170936
	SE Generation time (day)			0.00282625				0.00712233
	Inhibition rate							0.231439	0.230926	0.214812	0.264595
	Inhibition %							23.1439	23.0926	21.4812	26.4595
	mean inhibition rate							0.235443
	mean inhibition %							23.5443
	se inhibition rate							0.0104558
	se inhibition %							1.04558
date	date	time	hour	Control				Caffeic acid (500uM)							date	time	hour	Control				Vanillic acid (500uM)
				R1	R2	R3	R4	R1	R2	R3	R4							R1	R2	R3	R4	R1	R2	R3	R4
2023-02-28	2023-03-14	7:20pm	0	14.0204	15.6193	14.0921	13.9559	13.4253	12.7298	12.7513	13.0597				2023-03-14	7:20pm	0	14.0204	15.6193	14.0921	13.9559	14.0276	13.7767	14.1208	14.422
2023-03-01	2023-03-15	10:55am	15.4	21.6055	24.5399	22.8531	23.111	13.3877	13.6735	13.2065	13.6596				2023-03-15	10:55am	15.4	21.6055	24.5399	22.8531	23.111	21.7937	22.3443	22.5674	22.8531
2023-03-01	2023-03-15	4:55pm	21.6	30.2993	33.0625	30.817	31.0269	13.7831	12.7967	11.3347	12.335				2023-03-15	4:55pm	21.6	30.2993	33.0625	30.817	31.0269	29.7257	30.5232	31.1178	33.1605
2023-03-02	2023-03-16	10:15am	38.9	98.869	106.337	100.312	101.521	12.5881	12.6482	12.6557	12.6557				2023-03-16	10:15am	38.9	98.869	106.337	100.312	101.521	108.847	108.786	105.03	109.109
2023-03-02	2023-03-16	4:25pm	45.1	183.208	202.216	190.344	190.977	11.4594	10.0699	11.6673	11.4594				2023-03-16	4:25pm	45.1	183.208	202.216	190.344	190.977	207.981	208.766	207.972	214.002
2023-03-03	2023-03-17	10:30am	63.2	646.87	719.725	724.862	706.981	19.7335	16.3646	18.7894	18.8265				2023-03-17	10:30am	63.2	646.87	719.725	724.862	706.981	747.99	759.151	673.524	774.977
2023-03-03	2023-03-17	5:20pm	70	936.208	937.11	954.559	969.375	9.56191	10.5866	10.9533	10.7653				2023-03-17	5:20pm	70	936.208	937.11	954.559	969.375	987.763	1015.63	988.929	1018.37
2023-03-04	2023-03-18	10:15am	86.9	1146.04	1132.16	1155.97	1166.77	9.40037	8.97081	9.91759	9.13737				2023-03-18	10:15am	86.9	1146.04	1132.16	1155.97	1166.77	1192.09	1182.2	1155.97	1200.75
2023-03-05	2023-03-19	10:40am	111.3	1230.32	1212.08	1217.79	1217.11	9.7714	7.95172	10.823	10.3109				2023-03-19	10:40am	111.3	1230.32	1212.08	1217.79	1217.11	1204.12	1227.08	1225.93	1209.88
																	Averages
																Time	control	VA
			Averages													0	14.422	14.0868
		Time	control	VA												15.4	23.0274	22.3896
		0	10.933	13.2156												22	31.3014	31.1318
		16	21.0996	15.8447												39	101.76	107.943
		22.3	28.9447	17.2353												45.1	191.686	209.68
		39.8	86.1044	34.8533												63.2	699.609	738.911
		46.3	155.217	56.0435												70	949.313	1002.67
		64.1	538.664	190.467												86.9	1150.23	1182.75
		70.3	724.469	250.119												111.3	1219.33	1216.75
		88.4	880.267	298.764
		114.1	942.874	311.414
															Log conv	Time	control	VA
		Time	control	VA												0	2.66875	2.64524
		0	2.39178	2.5814												15.4	3.13668	3.1086
		16	3.04926	2.76284												22	3.44366	3.43823
		22.3	3.36539	2.84696												39	4.62261	4.6816
		39.8	4.45556	3.55115												45.1	5.25586	5.34558
		46.3	5.04482	4.02613												63.2	6.55052	6.60518
		64.1	6.28909	5.24948												70	6.85574	6.91043
		70.3	6.58544	5.52194												86.9	7.04772	7.0756
		88.4	6.78023	5.69965												111.3
		114.1	6.84893
2023-02-28	date	time	hour	Control				Caffeic acid (500uM)							date	time	hour	Control				Vanillic acid (500uM)
2023-03-01				R1	R2	R3	R4	R1	R2	R3	R4							R1	R2	R3	R4	R1	R2	R3	R4
2023-03-01	2023-03-14	7:20pm	0	14.0204	15.6193	14.0921	13.9559	13.4253	12.7298	12.7513	13.0597				2023-03-14	7:20pm	0	14.0204	15.6193	14.0921	13.9559	14.0276	13.7767	14.1208	14.422
2023-03-02	2023-03-15	10:55am	15.4	21.6055	24.5399	22.8531	23.111	13.3877	13.6735	13.2065	13.6596				2023-03-15	10:55am	15.4	21.6055	24.5399	22.8531	23.111	21.7937	22.3443	22.5674	22.8531
2023-03-02	2023-03-15	4:55pm	21.6	30.2993	33.0625	30.817	31.0269	13.7831	12.7967	11.3347	12.335				2023-03-15	4:55pm	22	30.2993	33.0625	30.817	31.0269	29.7257	30.5232	31.1178	33.1605
2023-03-03	2023-03-16	10:15am	38.9	98.869	106.337	100.312	101.521	12.5881	12.6482	12.6557	12.6557				2023-03-16	10:15am	39	98.869	106.337	100.312	101.521	108.847	108.786	105.03	109.109
2023-03-03	2023-03-16	4:25pm	45.1	183.208	202.216	190.344	190.977	11.4594	10.0699	11.6673	11.4594				2023-03-16	4:25pm	45.1	183.208	202.216	190.344	190.977	207.981	208.766	207.972	214.002
2023-03-04	2023-03-17	10:30am	63.2	646.87	719.725	724.862	706.981	19.7335	16.3646	18.7894	18.8265				2023-03-17	10:30am	63.2	646.87	719.725	724.862	706.981	747.99	759.151	673.524	774.977
2023-03-05	2023-03-17	5:20pm	70	936.208	937.11	954.559	969.375	9.56191	10.5866	10.9533	10.7653				2023-03-17	5:20pm	70	936.208	937.11	954.559	969.375	987.763	1015.63	988.929	1018.37
	2023-03-18	10:15am	86.9	1146.04	1132.16	1155.97	1166.77	9.40037	8.97081	9.91759	9.13737				2023-03-18	10:15am	86.9	1146.04	1132.16	1155.97	1166.77	1192.09	1182.2	1155.97	1200.75
	2023-03-19	10:40am	111.3	1230.32	1212.08	1217.79	1217.11	9.7714	7.95172	10.823	10.3109						111.3	1230.32	1212.08	1217.79	1217.11	1204.12	1227.08	1225.93	1209.88
Log conversion of values			hour												Log conversion of values			Control				Vanillic acid (500uM)
				R1	R2	R3	R4	R1	R2	R3	R4						time	R1	R2	R3	R4	R1	R2	R3	R4
			0	2.64052	2.74851	2.64562	2.6359	2.59714	2.54395	2.54564	2.56953						0	2.64052	2.74851	2.64562	2.6359	2.64103	2.62298	2.64765	2.66875
			15.4	3.07295	3.2003	3.12909	3.14031	2.59434	2.61546	2.58071	2.61444						15.4	3.07295	3.2003	3.12909	3.14031	3.08162	3.10657	3.1165	3.12909
			21.6	3.41113	3.4984	3.42807	3.43485	2.62344	2.54919	2.42787	2.51244						22	3.41113	3.4984	3.42807	3.43485	3.39201	3.41849	3.43778	3.50136
			38.9	4.5938	4.66661	4.60828	4.62027	2.53275	2.53751	2.53811	2.53811						39	4.5938	4.66661	4.60828	4.62027	4.68994	4.68939	4.65424	4.69235
			45.1	5.21062	5.30933	5.24883	5.25215	2.43881	2.30956	2.45679	2.43881						45.1	5.21062	5.30933	5.24883	5.25215	5.33745	5.34121	5.3374	5.36598
			63.2	6.47215	6.57887	6.58598	6.561	2.98232	2.79512	2.9333	2.93526						63.2	6.47215	6.57887	6.58598	6.561	6.61739	6.6322	6.51252	6.65283
			70	6.84184	6.8428	6.86125	6.87665	2.25779	2.35959	2.39364	2.37632						70	6.84184	6.8428	6.86125	6.87665	6.89544	6.92326	6.89662	6.92596
			86.9	7.04407	7.03188	7.05269	7.06199	2.24075	2.19398	2.29431	2.21237						86.9	7.04407	7.03188	7.05269	7.06199	7.08346	7.07513	7.05269	7.0907
			111.3														111.3
			R2	0.997393	0.996584	0.996843	0.997159	0.355698	0.194633	0.733518	0.555893						R2	0.997314	0.996543	0.996934	0.997177	0.996881	0.996976	0.994098	0.995958
growth rate (hr-1)
growth rate (day-1)	growth rate (hr-1)			0.0720565	0.0710441	0.0730653	0.072842	-0.000862619	0.000213912	0.00398486	0.00230855				growth rate (hr-1)			0.0725955	0.0715714	0.0736116	0.0733866	0.0744243	0.0745277	0.0727695	0.0732703
mean specific growth rate (hr-1)	growth rate (day-1)			1.72936	1.70506	1.75357	1.74821	-0.0207028	0.00513388	0.0956366	0.0554052				growth rate (day-1)			1.74229	1.71771	1.76668	1.76128	1.78618	1.78866	1.74647	1.75849
mean specific growth rate (day-1)	mean specific growth rate (hr-1)			0.072252				0.00141118							mean specific growth rate (hr-1)			0.0727913				0.073748
SE mean specific growth rate (hr-1)	mean specific growth rate (day-1)			1.73405				0.0338682							mean specific growth rate (day-1)			1.74699				1.76995
SE mean specific growth rate (day-1)	SE mean specific growth rate (hr-1)			0.000457063				0.00108138							SE mean specific growth rate (hr-1)			0.000461319				0.000433109
Generation time (hr)	SE mean specific growth rate (day-1)			0.0109695				0.0259532							SE mean specific growth rate (day-1)			0.0110716				0.0103946
Generation time (day)	Generation time (hr)			9.61949	9.75658	9.48668	9.51576	-803.538	3240.34	173.945	300.252				Generation time (hr)			9.54807	9.6847	9.41628	9.44514	9.31345	9.30053	9.52524	9.46014
Mean Generation time (hr)	Generation time (day)			0.400812	0.406524	0.395278	0.39649	-33.4808	135.014	7.24772	12.5105				Generation time (day)			0.397836	0.403529	0.392345	0.393548	0.38806	0.387522	0.396885	0.394173
Mean Generation time (day)	Mean Generation time (hr)			9.59463				727.75							Mean Generation time (hr)			9.52355				9.39984
SE Generation time (hr)	Mean Generation time (day)			0.399776				30.3229							Mean Generation time (day)			0.396814				0.39166
SE Generation time (day)	SE Generation time (hr)			0.061046				873.089							SE Generation time (hr)			0.060707				0.0552927
	SE Generation time (day)			0.00254358				36.3787							SE Generation time (day)			0.00252946				0.00230386
Inhibition rate
Inhibition %		Inhibition rate						1.01194	0.997039	0.944848	0.968049					Inhibition rate						-0.0224348	-0.0238548	0.000298784	-0.00658026
mean inhibition rate		Inhibition %						101.194	99.7039	94.4848	96.8049					Inhibition %						-2.24348	-2.38548	0.0298784	-0.658026
mean inhibition %		mean inhibition rate						0.980469								mean inhibition rate						-0.0131428
se inhibition rate		mean inhibition %						98.0469								mean inhibition %						-1.31428
se inhibition %		se inhibition rate						0.0149668								se inhibition rate						0.00595001
		se inhibition %						1.49668								se inhibition %						0.595001
								2,6 dihydrobenzoic acid
				control				1000uM				2000uM
Reading time	Date	Days	Hours	R1	R2	R3	R4	R1	R2	R3	R4	R1	R2	R3	R4
8:15pm	2023-02-14	1	0	15.8426	16.9806	16.0188	10.9527	15.5048	15.7471	15.6884	14.7266	15.0129	14.0438	14.7633	14.543
11:45am	2023-02-15	2	16	27.3714	27.2889	28.5335	28.5935	21.306	26.6292	27.079	28.3986	26.2018	24.1326	24.5524	23.7877
6:30pm	2023-02-15	2	22	39.0339	40.7202	35.8632	39.3447	34.5577	34.1458	34.7753	31.659	34.783	33.4308	35.9409	29.6618
12pm	2023-02-16	3	39.8	161.008	173.96	157.759	159.243	138.18	144.312	138.933	154.241	142.709	138.32	141.407	132.382
8pm	2023-02-16	3	47	414.14	453.027	461.838	465.97	436.824	401.136	400.61	453.574	430.667	412.965	422.829	392.204
11:00am	2023-02-17	4	62.8	1013.04	1097.63	1153.48	1166.51	1341.87	1362.59	1336.86	1320.6	1284.72	1224.42	1254.88	1399.3
6:15pm	2023-02-17	4	70	1163.74	1172.3	1236.46	1189.07	1416.19	1440.96	1470.9	1460.51	1494.26	1512.16	1476.21	1558.22
12:30pm	2023-02-18	5	88.3	1227.62	1241.02	1230.95	1242.65	1513.11	1554.88	1575.71	1570.98	1650.68	1614.08	1619.69	1575.28
			Averages
		Time	control	1000uM	2000uM
		0	14.9487	15.4167	14.5907
		16	27.9468	25.8532	24.6686
		22	38.7405	33.7844	33.4541
		39.8	162.992	143.917	138.705
		47	448.744	423.036	414.666
		62.8	1107.66	1340.48	1290.83
		70	1190.39	1447.14	1510.21
		88.3	1235.56	1553.67	1614.93
		Time	control	1000uM	2000uM
		0	2.70462	2.73545	2.68039
		16	3.3303	3.25243	3.20553
		22	3.65689	3.52	3.51018
		39.8	5.0937	4.96923	4.93235
		47	6.10645	6.04746	6.02747
		62.8	7.01001	7.20079	7.16304
		70	7.08204	7.27734	7.32
		88.3	7.11928	7.34838	7.38705
	Raw Data		[NO2]				2,6 dihydrobenzoic acid
			control				1000uM				2000uM
Date	Days	Hours	R1	R2	R3	R4	R1	R2	R3	R4	R1	R2	R3	R4
2023-02-14	1	0	15.8426	16.9806	16.0188	10.9527	15.5048	15.7471	15.6884	14.7266	15.0129	14.0438	14.7633	14.543
2023-02-15	2	16	27.3714	27.2889	28.5335	28.5935	21.306	26.6292	27.079	28.3986	26.2018	24.1326	24.5524	23.7877
2023-02-15	2	22	39.0339	40.7202	35.8632	39.3447	34.5577	34.1458	34.7753	31.659	34.783	33.4308	35.9409	29.6618
2023-02-16	3	39.8	161.008	173.96	157.759	159.243	138.18	144.312	138.933	154.241	142.709	138.32	141.407	132.382
2023-02-16	3	47	414.14	453.027	461.838	465.97	436.824	401.136	400.61	453.574	430.667	412.965	422.829	392.204
2023-02-17	4	62.8	1013.04	1097.63	1153.48	1166.51	1341.87	1362.59	1336.86	1320.6	1284.72	1224.42	1254.88	1399.3
2023-02-17	4	70	1163.74	1172.3	1236.46	1189.07	1416.19	1440.96	1470.9	1460.51	1494.26	1512.16	1476.21	1558.22
2023-02-18	5	88.3	1227.62	1241.02	1230.95	1242.65	1513.11	1554.88	1575.71	1570.98	1650.68	1614.08	1619.69	1575.28
							2,6 dihydrobenzoic acid
			control				1000uM				2000uM
			R1	R2	R3	R4	R1	R2	R3	R4	R1	R2	R3	R4
		0
		16
		22.3	3.66443	3.70673	3.57971	3.67236	3.54263	3.53064	3.54891	3.45502	3.54913	3.50948	3.58188	3.38986
		39.8	5.08145	5.15882	5.06107	5.07043	4.92856	4.97198	4.93399	5.03852	4.96081	4.92957	4.95164	4.88569
		47	6.0262	6.11595	6.13521	6.14412	6.07953	5.9943	5.99299	6.11716	6.06533	6.02336	6.04697	5.97178
		62.8	6.92071	7.00091	7.05054	7.06177	7.20182	7.21714	7.19808	7.18584	7.1583	7.11022	7.13479	7.24373
		70	7.05939	7.06672	7.12001	7.08092	7.25573	7.27307	7.29363	7.28654	7.30938	7.32129	7.29723	7.3513
		88.3
		R2	0.98254	0.981178	0.978337	0.978745	0.983156	0.990969	0.988693	0.984864	0.984533	0.984844	0.984361	0.990185
growth rate (hr-1)			0.082151	0.0831325	0.0878537	0.0858619	0.0925333	0.0926169	0.0918607	0.0940648	0.0911672	0.0909273	0.0897644	0.096893
growth rate (day-1)			1.97162	1.99518	2.10849	2.06068	2.2208	2.2228	2.20466	2.25756	2.18801	2.18226	2.15434	2.32543
mean specific growth rate (hr-1)			0.0847498				0.0927689				0.092188
mean specific growth rate (day-1)			2.03399				2.22645				2.21251
SE mean specific growth rate (hr-1)			0.00129872				0.000463937				0.00159798
SE mean specific growth rate (day-1)			0.0311694				0.0111345				0.0383516
Generation time (hr)			8.43748	8.33786	7.88979	8.07282	7.49079	7.48403	7.54563	7.36882	7.60303	7.62309	7.72185	7.15374
Generation time (day)			0.351561	0.347411	0.328741	0.336367	0.312116	0.311834	0.314401	0.307034	0.316793	0.317629	0.321744	0.298072
Mean Generation time (hr)			8.18449				7.50681				7.64933
Mean Generation time (day)			0.34102				0.311347				0.31356
SE Generation time (hr)			0.124781				0.037153				0.126589
SE Generation time (day)			0.0051992				0.00154804				0.00527454
Inhibition rate							-0.0918412	-0.0928273	-0.0839055	-0.109913	-0.0757219	-0.0728914	-0.0591694	-0.143284
Inhibition %							-9.18412	-9.28273	-8.39055	-10.9913	-7.57219	-7.28914	-5.91694	-14.3284
mean inhibition rate							-0.0955485				-0.0877666
mean inhibition %							-9.55485				-8.77666
se inhibition rate							0.0054742				0.0188553
se inhibition %							0.54742				1.88553

## Sheet: N. viennensis
Nv
								Crude extract
Reading time	Date	Days	Hours	R1	R2	R3	R4	R1	R2	R3	R4
5:30pm	2023-03-29		0	9.34227	9.24136	9.39272	9.03954	10.7865	11.3983	11.5559	11.0325
11:13am	2023-03-30		17.7	9.97266	9.94698	10.223	10.4284	11.3142	11.8983	11.6993	11.6159
11:15am	2023-03-31		41.8	12.8791	12.8728	13.4566	13.8647	10.8766	11.7178	11.7554	11.4792
12pm	2023-04-01		66.5	21.141	21.4811	21.9157	23.2636	10.8242	11.8005	11.2525	11.3218
11:40am	2023-04-02		90.2	38.9044	43.1745	39.5527	42.3142	10.984	11.5762	11.5325	11.3954
11:20am	2023-04-03		113.8	76.2895	93.6139	76.9494	85.4962	10.2718	11.0176	11.0176	10.5886
12:50pm	2023-04-04		139.3	162.971	203.045	165.322	174.499	8.96321	9.58576	9.88654	9.67669
10:40am	2023-04-05		161.2	296.382	399.43	340.578	353.878	8.36141	7.75651	7.79479	7.55743
10:45am	2023-04-06		185.3	684.245	835.918	646.334	667.462	7.56866	8.82448	8.61025	8.54377
10:56am	2023-04-07		209.4	868.687	894.678	890.578	902.126	5.91228	6.99556	6.67208	6.60438
10:50am	2023-04-08		233.3	898.419	913.651	908.612	905.822	5.16434	6.06357	6.11008	5.56744
	Average		Time	control	CE
			0	9.25397	11.1933
			17.7	10.1428	11.6319
			41.8	13.2683	11.4573
			66.5	21.9504	11.2997
			90.2	40.9865	11.372
			113.8	83.0872	10.7239
			139.3	176.459	9.52805
			161.2	347.567	7.86753
			185.3	708.49	8.38679
	Av log convers		209.4	889.018	6.54608
			233.3	906.626	5.72636
			Time	control	CE
			0	2.22505	2.41532
			17.7	2.31676	2.45375
			41.8	2.58538	2.43862
			66.5	3.08878	2.42478
			90.2	3.71324	2.43116
			113.8	4.41989	2.37247
			139.3	5.17309	2.25424
			161.2	5.85096	2.06274
			185.3	6.56314	2.12666
			209.4	6.79012	1.87887
			233.3	6.80973	1.74508
								Crude extract
Reading time	Date	Days	Hours	R1	R2	R3	R4	R1	R2	R3	R4
5:35pm	2023-03-29		0	9.34227	9.24136	9.39272	9.03954	10.7865	11.3983	11.5559	11.0325
10:35am	2023-03-30		17.7	9.97266	9.94698	10.223	10.4284	11.3142	11.8983	11.6993	11.6159
5:05pm	2023-03-31		41.8	12.8791	12.8728	13.4566	13.8647	10.8766	11.7178	11.7554	11.4792
11:13am	2023-04-01		66.5	21.141	21.4811	21.9157	23.2636	10.8242	11.8005	11.2525	11.3218
5:05pm	2023-04-02		90.2	38.9044	43.1745	39.5527	42.3142	10.984	11.5762	11.5325	11.3954
11:10am	2023-04-03		113.8	76.2895	93.6139	76.9494	85.4962	10.2718	11.0176	11.0176	10.5886
4:55pm	2023-04-04		139.3	162.971	203.045	165.322	174.499	8.96321	9.58576	9.88654	9.67669
11am	2023-04-05		161.2	296.382	399.43	340.578	353.878	8.36141	7.75651	7.79479	7.55743
10:50am	2023-04-06		185.3	684.245	835.918	646.334	667.462	7.56866	8.82448	8.61025	8.54377
	2023-04-07		209.4	868.687	894.678	890.578	902.126	5.91228	6.99556	6.67208	6.60438
	2023-04-08		233.3	898.419	913.651	908.612	905.822	5.16434	6.06357	6.11008	5.56744
				R1	R2	R3	R4	R1	R2	R3	R4
			0
			17.7	2.29985	2.29727	2.32464	2.34453	2.42606	2.4764	2.45953	2.45237
			41.8	2.55561	2.55512	2.59947	2.62934	2.38661	2.46111	2.46432	2.44054
			66.5	3.05122	3.06718	3.0872	3.14689	2.38179	2.46814	2.42059	2.42673
			90.2	3.66111	3.76525	3.67763	3.74512	2.39644	2.44895	2.44517	2.43321
			113.8	4.33453	4.53918	4.34315	4.44847	2.3294	2.39949	2.39949	2.35978
			139.3	5.09357	5.31343	5.10789	5.16192	2.19313	2.26028	2.29117	2.26972
			161.2	5.69165	5.99004	5.83064	5.86895	2.12363	2.04853	2.05346	2.02253
			185.3	6.52832	6.72853	6.47132	6.50348	2.02402	2.17753	2.15295	2.1452
			R2	0.99848	0.999826	0.999117	0.999331	0.992648	0.748551	0.792852	0.761958
	growth rate (hr-1)			0.0298481	0.0309376	0.0289971	0.0286643	-0.00329748	-0.00335177	-0.0031404	-0.00326973
	growth rate (day-1)			0.716355	0.742501	0.695931	0.687944	-0.0791394	-0.0804424	-0.0753696	-0.0784734
	mean specific growth rate (hr-1)			0.0296118				-0.00326484
	mean specific growth rate (day-1)			0.710683				-0.0783562
	SE mean specific growth rate (hr-1)			0.000507363				4.4843e-05
	SE mean specific growth rate (day-1)			0.0121767				0.00107623
	Generation time (hr)			23.2225	22.4047	23.904	24.1815	-210.205	-206.8	-220.719	-211.989
	Generation time (day)			0.967603	0.93353	0.996	1.00756	-8.75856	-8.61668	-9.19664	-8.83289
	Mean Generation time (hr)			23.4282				-212.575
	Mean Generation time (day)			0.976174				-8.85119
	SE Generation time (hr)			0.396203				2.96575
	SE Generation time (day)			0.0165085				0.123573
	Inhibition rate							1.11136	1.11319	1.10605	1.11042
	Inhibition %							111.136	111.319	110.605	111.042
	mean inhibition rate							1.11025
	mean inhibition %							111.025
	se inhibition rate							0.00151436
	se inhibition %							0.151436
								2,6 dihydrobenzoic acid
				control				200uM				400uM
Reading time	Date	Days	Hours	R1	R2	R3	R4	R1	R2	R3	R4	R1	R2	R3	R4
12pm	2023-02-16	1	0	9.75979	9.04992	9.18731	9.00412	8.7446	9.44684	8.92016	8.97359	9.33234	8.75987	9.17968	9.11098
11am	2023-02-17	2	23	17.8831	17.8755	18.3689	17.8831	16.5017	18.3917	17.3442	16.7674	15.978	16.4941	17.1848	16.608
12:30pm	2023-02-18	3	48.5	35.7087	35.8024	39.4623	39.7289	35.0603	38.4897	34.4335	33.7563	32.8053	34.4263	32.6972	32.2073
1:00pm	2023-02-20	5	97	132.283	155.654	193.582	186.109	154.399	171.306	132.266	127.413	143.353	159.344	162.042	110.065
12:30pm	2023-02-21	6	120.5	222.539	249.722	320.242	314.572	265.959	284.403	214.704	207.319	232.385	254.243	257.196	173.384
11am	2023-02-22	7	143	540.161	645.85	727.103	730.763	679.198	735.023	578.168	547.212	583.309	648.347	673.742	472.52
11:30am	2023-02-23	8	167.5	677.679	742.712	747.458	778.789	750.837	762.701	660.143	586.663	632.915	675.627	765.154	502.767
10:20am	2023-02-24	9	190.33	758.567	722.929	743.606	748.609	784.442	756.228	793.648	785.63	777.277	759.532	687.402	735.291
12:20pm	2023-02-25	10	216.33	766.461	760.418	771.259	772.907	756.059	811.109	794.444	807.849	786.935	789.682	794.37	784.701
4pm	2023-02-27	12	268	729.398	746.836	749.147	764.491	767.488	751.024	762.217	761.495	756.151	741.421	767.849	749.761
			Averages
		Time	control	200uM	400uM
		0	9.25029	9.0213	9.09572
		23	18.0027	17.2512	16.5662
		48.5	37.6756	35.4349	33.034
		97	166.907	146.346	143.701
		120.5	276.769	243.096	229.302
		143	660.969	634.9	594.48
		167.5	736.659	690.086	644.116
		190.33	743.428	779.987	739.876
		216.33	767.761	792.365	788.922
		268	747.468	760.556	753.795
		Time	control	1000uM	2000uM
		0	2.22465	2.19959	2.2078
		23	2.89052	2.84788	2.80737
		48.5	3.62901	3.5677	3.49754
		97	5.11744	4.98597	4.96774
		120.5	5.62318	5.49346	5.43504
		143	6.49371	6.45347	6.38769
		167.5	6.60213	6.53682	6.46788
		190.33	6.61127	6.65928	6.60648
		216.33	6.64348	6.67502	6.67067
		268	6.61669	6.63405	6.62512
	Raw Data		[NO2]				2,6 dihydrobenzoic acid
			control				200uM				400uM
Date	Days	Hours	R1	R2	R3	R4	R1	R2	R3	R4	R1	R2	R3	R4
2023-02-16	1	0	9.75979	9.04992	9.18731	9.00412	8.7446	9.44684	8.92016	8.97359	9.33234	8.75987	9.17968	9.11098
2023-02-17	2	23	17.8831	17.8755	18.3689	17.8831	16.5017	18.3917	17.3442	16.7674	15.978	16.4941	17.1848	16.608
2023-02-18	2	48.5	35.7087	35.8024	39.4623	39.7289	35.0603	38.4897	34.4335	33.7563	32.8053	34.4263	32.6972	32.2073
2023-02-20	3	97	132.283	155.654	193.582	186.109	154.399	171.306	132.266	127.413	143.353	159.344	162.042	110.065
2023-02-21	3	120.5	222.539	249.722	320.242	314.572	265.959	284.403	214.704	207.319	232.385	254.243	257.196	173.384
2023-02-22	4	143	540.161	645.85	727.103	730.763	679.198	735.023	578.168	547.212	583.309	648.347	673.742	472.52
2023-02-23	4	167.5	677.679	742.712	747.458	778.789	750.837	762.701	660.143	586.663	632.915	675.627	765.154	502.767
2023-02-24	5	190.33	758.567	722.929	743.606	748.609	784.442	756.228	793.648	785.63	777.277	759.532	687.402	735.291
2023-02-25		216.33	766.461	760.418	771.259	772.907	756.059	811.109	794.444	807.849	786.935	789.682	794.37	784.701
2023-02-27		268	729.398	746.836	749.147	764.491	767.488	751.024	762.217	761.495	756.151	741.421	767.849	749.761
							2,6 dihydrobenzoic acid
			control				200uM				400uM
			R1	R2	R3	R4	R1	R2	R3	R4	R1	R2	R3	R4
		0
		23
		48.5	3.57539	3.57801	3.67535	3.68208	3.55707	3.65039	3.53903	3.51917	3.49059	3.53882	3.48729	3.47219
		97	4.88494	5.04764	5.2657	5.22633	5.03954	5.14345	4.88481	4.84744	4.96531	5.07107	5.08785	4.70107
		120.5	5.4051	5.52035	5.76908	5.75121	5.58334	5.65039	5.36926	5.33426	5.4484	5.53829	5.54984	5.15551
		143	6.29187	6.47057	6.58907	6.59409	6.52091	6.5999	6.35986	6.30484	6.36872	6.47443	6.51285	6.15808
		167.5	6.51867	6.61031	6.61668	6.65774	6.62119	6.63687	6.49246	6.37445	6.45034	6.51564	6.64008	6.22013
		190.33
		R2	0.990889	0.98968	0.994887	0.99544	0.992705	0.991288	0.984941	0.98568	0.991366	0.990755	0.990136	0.978097
growth rate (hr-1)			0.0279443	0.029653	0.0302623	0.030206	0.0305429	0.030315	0.0287735	0.0284442	0.0295853	0.0301557	0.0310636	0.0272326
growth rate (day-1)			0.670662	0.711672	0.726295	0.724943	0.733029	0.727559	0.690565	0.682661	0.710048	0.723736	0.745526	0.653582
mean specific growth rate (hr-1)			0.0295164				0.0295189				0.0295093
mean specific growth rate (day-1)			0.708393				0.708454				0.708223
SE mean specific growth rate (hr-1)			0.000541766				0.000531726				0.00081766
SE mean specific growth rate (day-1)			0.0130024				0.0127614				0.0196238
Generation time (hr)			24.8046	23.3753	22.9047	22.9474	22.6942	22.8648	24.0897	24.3687	23.4287	22.9856	22.3138	25.4528
Generation time (day)			1.03353	0.97397	0.954361	0.95614	0.945593	0.952702	1.00374	1.01536	0.976197	0.957734	0.929742	1.06054
Mean Generation time (hr)			23.508				23.2163				22.9094
Mean Generation time (day)			0.979499				0.979349				0.981052
SE Generation time (hr)			0.445086				0.42377				0.675903
SE Generation time (day)			0.0185453				0.0176571				0.0281626
Inhibition rate							-0.0347773	-0.0270561	0.0251666	0.0363248	-0.00233666	-0.0216596	-0.0524193	0.0773731
Inhibition %							-3.47773	-2.70561	2.51666	3.63248	-0.233666	-2.16596	-5.24193	7.73731
mean inhibition rate							0.0114784				0.000239391
mean inhibition %							1.14784				0.0239391
se inhibition rate							0.0180146				0.0277019
se inhibition %							1.80146				2.77019
			N. viennensis
date	time	hour	Control				Caffeic acid (50uM)				Vanillic acid (50uM)				Syringic acid (50uM)				Phenylalanine (50uM)
			R1	R2	R3	R4	R1	R2	R3	R4	R1	R2	R3	R4	R1	R2	R3	R4	R1	R2	R3	R4
2023-03-15	5:50pm	0	4.76443	4.93498	4.76443	4.46596					4.75732	4.82838	4.45175	4.90655					4.65783	4.75732	4.63651	4.74311
2023-03-16	11:10am	17.33	5.8252	6.09864	5.90523	5.69181	4.79812	4.78478	4.77144	5.15826	5.56509	5.72516	5.31166	5.72516	4.83814	5.29165	4.97819	5.04488	5.76517	5.93191	5.97192	5.98526
2023-03-17	11:15am	41.4	12.6229	13.2573	13.0626	11.693	0.043613	0	0	0	8.48508	8.82389	8.31928	9.16991	0	0.122909	-0.0212659	0.0580306	10.2729	12.6662	12.3994	12.6229
2023-03-18	10:55am	65.1	28.2994	28.3292	30.0994	23.7253	0	0	0	0	13.2604	14.2199	13.3571	14.205	6.77471	5.92681	5.60699	7.02759	17.5668	25.25	23.7624	26.4921
2023-03-19	11:15am	89.4	56.9341	55.478	60.6538	45.0283	0	0	0	0	20.779	23.7064	21.9409	23.382	25.8794	23.216	22.9897	26.7772	0	0	0	0
2023-03-20	11:05am	113.3	109.007	104.765	111.922	85.9901	0	0	0	0	35.293	41.6809	38.1574	40.0755	61.064	60.3796	59.7544	65.7197	33.809	53.1768	47.7067	56.4588
2023-03-21	10:40am	136.8	237.55	225.141	238.217	186.698	0	0	0	0	70.5152	87.1519	79.5267	83.1553	138.654	151.217	152.389	160.357	62.4751	96.1802	87.7223	101.715
2023-03-22	11:30am	161.7	395.325	464.895	494.741	391.132	0	0	0	0					248.5	190.838	296.657	152.903	65.8589	101.356	126.532	99.3549
2023-03-23	11am	185.2	746.75	735.981	652.291	680.229	0	0	0	0	40.7328	75.0393	85.8076	89.6286	519.717	506.501	500.744	452.427	128.247	200.682	181.735	211.807
2023-03-24	11:05am	209.3	912.369	946.064	938.191	922.551	0	0	11.7521	7.13348	180.843	246.169	258.87	273.705	739.871	762.859	737.106	726.679	271.991	365.203	433.258	364.118
2023-03-25	10:42am	232.9	916.383	912.5	945.245	972.182	7.20025	9.98842	28.7841	19.4575	379.843	416.116	418.005	435.607	774.356	728.569	725.184	749.485	559.498	598.265	516.312	408.527
2023-03-26	10:50am	257	940.477	950.533	935.913	968.183	23.4184	27.7318	71.3344	51.2456	545.525	543.183	532.964	556.753	778.279	757.561	747.1	759.54	723.473	599.241	518.061	405.46
2023-03-27	10:45am	280.9	888.029	908.93	927.487	940.489	55.412	58.9875	145.94	109.876	634.646	632.189	642.356	655.547	753.589	750.112	741.192	758.54	707.705	588.422	505.611	402.996
	Time	control	CA	VA	SA	PHE
	0	4.73245		4.736		4.69869
	17.33	5.88022	4.87815	5.58177	5.03822	5.91357
	41.4	12.659	0.0109033	8.69954	0.0399185	11.9903
	65.1	27.6133	0	13.7606	6.33403	23.2678
	89.4	54.5235	0	22.4521	24.7156	0
	113.3	102.921	0	38.8017	61.7294	47.7878
	136.8	221.902	0	80.0873	150.654	87.0231
	161.7	436.523	0		222.225	98.2756
	185.2	703.813	0	72.8021	494.847	180.618
	209.3	929.794	4.7214	239.897	741.629	358.642
	232.9	936.578	16.3576	412.393	744.399	520.65
	257	948.776	43.4326	544.606	760.62	561.559
	280.9	916.234	92.5539	641.185	750.858	551.183
	Log conv
	Time	control	Av CA	VA	SA	PHE
	0	1.55444		1.55519		1.54728
	17.33	1.77159	1.58477	1.71951	1.61705	1.77725
	41.4	2.53836	-4.51869	2.16327	-3.22091	2.4841
	65.1	3.3183	0	2.62181	1.84594	3.14707
	89.4	3.99863	0	3.11138	3.20743
	113.3	4.63396	0	3.65846	4.12276	3.86677
	136.8	5.40223	0	4.38312	5.01499	4.46617
	161.7	6.07884	0		5.40369	4.58778
	185.2	6.55651	0	4.28774	6.20425	5.19638
	209.3	6.83496	1.5521	5.48021	6.60885	5.88233
	232.9	6.84223	2.79469	6.02198	6.61258	6.25508
	257	6.85517	3.77121	6.30006	6.63413	6.33072
	280.9	6.82027	4.52779	6.46332	6.62122	6.31207
date	time	hour	Control				Caffeic acid (50uM)				Vanillic acid (50uM)				Syringic acid (50uM)				Phenylalanine (50uM)
			R1	R2	R3	R4	R1	R2	R3	R4	R1	R2	R3	R4	R1	R2	R3	R4	R1	R2	R3	R4
2023-03-15	5:50pm	0	4.76443	4.93498	4.76443	4.46596					4.75732	4.82838	4.45175	4.90655					4.65783	4.75732	4.63651	4.74311
2023-03-16	11:10am	17.33	5.8252	6.09864	5.90523	5.69181	4.79812	4.78478	4.77144	5.15826	5.56509	5.72516	5.31166	5.72516	4.83814	5.29165	4.97819	5.04488	5.76517	5.93191	5.97192	5.98526
2023-03-17	11:15am	41.4	12.6229	13.2573	13.0626	11.693	0.043613	0	0	0	8.48508	8.82389	8.31928	9.16991	0	0.122909	-0.0212659	0.0580306	10.2729	12.6662	12.3994	12.6229
2023-03-18	10:55am	65.1	28.2994	28.3292	30.0994	23.7253	0	0	0	0	13.2604	14.2199	13.3571	14.205	6.77471	5.92681	5.60699	7.02759	17.5668	25.25	23.7624	26.4921
2023-03-19	11:15am	89.4	56.9341	55.478	60.6538	45.0283	0	0	0	0	20.779	23.7064	21.9409	23.382	25.8794	23.216	22.9897	26.7772	0	0	0	0
2023-03-20	11:05am	113.3	109.007	104.765	111.922	85.9901	0	0	0	0	35.293	41.6809	38.1574	40.0755	61.064	60.3796	59.7544	65.7197	33.809	53.1768	47.7067	56.4588
2023-03-21	10:40am	136.8	237.55	225.141	238.217	186.698	0	0	0	0	70.5152	87.1519	79.5267	83.1553	138.654	151.217	152.389	160.357	62.4751	96.1802	87.7223	101.715
2023-03-22	11:30am	161.7	395.325	464.895	494.741	391.132	0	0	0	0					248.5	190.838	296.657	152.903	65.8589	101.356	126.532	99.3549
2023-03-23	11am	185.2	746.75	735.981	652.291	680.229	0	0	0	0	40.7328	75.0393	85.8076	89.6286	519.717	506.501	500.744	452.427	128.247	200.682	181.735	211.807
2023-03-24	11:05am	209.3	912.369	946.064	938.191	922.551	0	0	11.7521	7.13348	180.843	246.169	258.87	273.705	739.871	762.859	737.106	726.679	271.991	365.203	433.258	364.118
2023-03-25	10:42am	232.9	916.383	912.5	945.245	972.182	7.20025	9.98842	28.7841	19.4575	379.843	416.116	418.005	435.607	774.356	728.569	725.184	749.485	559.498	598.265	516.312	408.527
2023-03-26	10:50am	257	940.477	950.533	935.913	968.183	23.4184	27.7318	71.3344	51.2456	545.525	543.183	532.964	556.753	778.279	757.561	747.1	759.54	723.473	599.241	518.061	405.46
2023-03-27	10:45am	280.9	888.029	908.93	927.487	940.489	55.412	58.9875	145.94	109.876	634.646	632.189	642.356	655.547	753.589	750.112	741.192	758.54	707.705	588.422	505.611	402.996
Log conversion of values			Control				Caffeic acid (50uM)				Vanillic acid (50uM)				Syringic acid (50uM)				Phenylalanine (50uM)
		time	R1	R2	R3	R4	R1	R2	R3	R4	R1	R2	R3	R4	R1	R2	R3	R4	R1	R2	R3	R4
		0
		17.33
		41.4	2.53551	2.58455	2.56976	2.45899	0	0	0	0	2.13831	2.17746	2.11858	2.21593		-2.09631		-2.84679	2.3295	2.53893	2.51765	2.53551
		65.1	3.34284	3.34389	3.4045	3.16654	0	0	0	0	2.58478	2.65464	2.59205	2.65359	1.9132	1.77949	1.72401	1.94984	2.86601	3.22883	3.16811	3.27685
		89.4	4.0419	4.01599	4.10518	3.80729	0	0	0	0	3.03394	3.16575	3.08835	3.15197	3.25345	3.14484	3.13504	3.28755
		113.3	4.69141	4.65172	4.7178	4.45423	0	0	0	0	3.56369	3.73004	3.64172	3.69076	4.11192	4.10065	4.09024	4.1854	3.52073	3.97362	3.86507	4.03351
		136.8	5.47038	5.41673	5.47318	5.22949	0	0	0	0	4.25583	4.46765	4.37609	4.42071	4.93198	5.01872	5.02644	5.0774	4.13477	4.56622	4.47418	4.62217
		161.7	5.97971	6.14181	6.20403	5.96905	0	0	0	0					5.51544	5.25142	5.69258	5.02981	4.18751	4.61864	4.8405	4.5987
		185.2					0	0	0	0	3.70703	4.31801	4.45211	4.49568	6.25328	6.22753	6.2161	6.11463	4.85396	5.30172	5.20255	5.35568
		209.3
		232.9
		257
		280.9
		R2	0.995953	0.998844	0.998925	0.998167	#DIV/0!	#DIV/0!	#DIV/0!	#DIV/0!	0.988762	0.991229	0.990114	0.990174	0.986156	0.948992	0.981769	0.910215	0.949882	0.953053	0.986951	0.931458
growth rate (hr-1)			0.0294159	0.0286707	0.0285245	0.0285907	0	0	0	0	0.0231737	0.0251013	0.0246912	0.0244182	0.0415187	0.0446878	0.0454804	0.0430435	0.0170847	0.0181774	0.017658	0.0183081
growth rate (day-1)			0.70598	0.688096	0.684588	0.686176	0	0	0	0	0.556168	0.602431	0.592588	0.586037	0.99645	1.07251	1.09153	1.03304	0.410032	0.436257	0.423791	0.439394
mean specific growth rate (hr-1)			0.0288004				0				0.0243461				0.0436826				0.017807
mean specific growth rate (day-1)			0.69121				0				0.584306				1.04838				0.427368
SE mean specific growth rate (hr-1)			0.000207305				0				0.000415251				0.000881908				0.000278729
SE mean specific growth rate (day-1)			0.00497533				0				0.00996603				0.0211658				0.0066895
Generation time (hr)			23.5637	24.1762	24.3001	24.2438	#DIV/0!	0	0	0	29.911	27.614	28.0727	28.3865	16.6948	15.5109	15.2406	16.1034	40.5713	38.1324	39.2541	37.8601
Generation time (day)			0.981822	1.00734	1.0125	1.01016	#DIV/0!	0	0	0	1.24629	1.15058	1.16969	1.18277	0.695617	0.646287	0.635024	0.670975	1.69047	1.58885	1.63559	1.57751
Mean Generation time (hr)			24.0709				#DIV/0!				28.496				15.8874				38.9545
Mean Generation time (day)			1.00296				#DIV/0!				1.18734				0.661976				1.6231
SE Generation time (hr)			0.170957				#DIV/0!				0.497604				0.32387				0.617615
SE Generation time (day)			0.00712321				#DIV/0!				0.0207335				0.0134946				0.025734
	Inhibition rate						1	1	1	1	0.195371	0.12844	0.14268	0.152159	-0.441601	-0.551637	-0.579156	-0.494545	0.406792	0.36885	0.386886	0.364312
	Inhibition %						100	100	100	100	19.5371	12.844	14.268	15.2159	-44.1601	-55.1637	-57.9156	-49.4545	40.6792	36.885	38.6886	36.4312
	mean inhibition rate						1				0.154663				-0.516735				0.38171
	mean inhibition %						100				15.4663				-51.6735				38.171
	se inhibition rate						0				0.0144182				0.0306213				0.00967796
	se inhibition %						0				1.44182				3.06213				0.967796

## Sheet: summary
Metabolites	Abbreviations	Conc (AOA)	Conc (AOB)	Replicates	N. europaea	N. multiformis	N. briensis	N. tenuis	N. viennensis
Vanillic aid	VA	50	500	1	20.951	17.2212	9.79926	-2.24348	19.5371
Vanillic aid	VA	50	500	2	26.1094	18.4344	7.57617	-2.38548	12.844
Vanillic aid	VA	50	500	3	24.6855	17.1689	4.84869	0.0298784	14.268
Vanillic aid	VA	50	500	4	23.8594	16.9856	4.31546	-0.658026	15.2159
Vanillin	VAN		500	1	31.0214	19.92	6.5908	12.218	5.8584
Vanillin	VAN		500	2	30.3186	19.9335	11.1764	12.4279	9.13035
Vanillin	VAN		500	3	29.4431	20.3784	4.30308	11.7022	14.3155
Vanillin	VAN		500	4	28.404	20.6307	7.80528	14.3514	4.85768
Caffeic acid	CA		500	1	100	96.9735	100	100	100
Caffeic acid	CA		500	2	100	100	100	99.7039	100
Caffeic acid	CA		500	3	100	92.9922	100	94.4848	100
Caffeic acid	CA		500	4	100	100	100	96.8049	100
Crude root exudate	CRE		0	1	11.3914	10.8644	9.52833	23.1439	100
Crude root exudate	CRE		0	2	9.45039	12.2815	6.73633	23.0926	100
Crude root exudate	CRE		0	3	8.36326	10.4944	8.06386	21.4812	100
Crude root exudate	CRE		0	4	10.4087	13.4713	8.9279	26.4595	100
2,6 dihydroxybenzoic acid	2,6 DHBA	200	1000	1	15.8353	0.626112	1.87265	-9.18412	-3.47773
2,6 dihydroxybenzoic acid	2,6 DHBA	200	1000	2	-3.10141	2.27556	-0.290026	-9.28273	-2.70561
2,6 dihydroxybenzoic acid	2,6 DHBA	200	1000	3	-5.21819	-2.67701	-2.97274	-8.39055	2.51666
2,6 dihydroxybenzoic acid	2,6 DHBA	200	1000	4	-12.4996	-2.56985	-2.39324	-10.9913	3.63248
Syringic acid	SA	50	500	1	-0.072274	-10.2823	-4.15528	-4.21404	-44.1601
Syringic acid	SA	50	500	2	0.626507	-4.83014	0.903213	1.02448	-55.1637
Syringic acid	SA	50	500	3	-1.75325	-7.93261	0.0908105	0.147488	-57.9156
Syringic acid	SA	50	500	4	1.7626	-2.77961	-2.53289	-2.53042	-49.4545
Phenylalanine	PHE		500	1	77.1718	100	100	100	40.6792
Phenylalanine	PHE		500	2	76.7596	68.7691	71.8274	100	36.885
Phenylalanine	PHE		500	3	76.3489	67.4278	75.2216	100	38.6886
Phenylalanine	PHE		500	4	76.914	70.5906	72.3476	80.72	36.4312
2,6 dihydroxybenzoic acid	2,6 DHBA	200	200	1					-3.47773
2,6 dihydroxybenzoic acid	2,6 DHBA		200	2					-2.70561
2,6 dihydroxybenzoic acid	2,6 DHBA		200	3					2.51666
2,6 dihydroxybenzoic acid	2,6 DHBA		200	4					3.63248
